# Supplementary material for: Rhythmic light flicker rescues hippocampal low gamma and protects ischemic neurons by enhancing presynaptic plasticity
Source: Nat Commun. 2020 Jun 15;11:3012. doi: 10.1038/s41467-020-16826-0 (PMC7296037; doi:10.1038/s41467-020-16826-0)
Supplement: Supplementary file 4 — Source Data [file 41467_2020_16826_MOESM4_ESM.xlsx]

## Sheet: Key Resources Table
Materials	Key Resources Table containing antibodies used and pharmacological agents peiptides and viral vectors
	REAGENT OR RESOURCE	SOURCE	IDENTIFIER
	MICE
	C57BL/6,	Guangdong Experimental Animal Center
	B6.Cg-Tg(Thy1-YFP)HJrs/J mouse	The Jackson Lab, USA	3782
	ANTIBODIES			Diluted concentration
	Anti-Iba1 antibody [EPR16589]	Abcam	ab178847	1:250
	Anti-GFAP antibody	Abcam	ab7260	1:500
	Anti-RGS 12 antibody (A-2)	Santa Cruz Biotechnology	sc-514173	1:500
	Anti-RGS 12 antibody (G-4)	Santa Cruz Biotechnology	sc-398545	1:500
	Anti-Parvalbumin antibody	Abcam	ab11427	1:500
	Anit-beta Actin	Abcam	ab6276	1:2000
	lectin-FITC from Lycopersicon esculentum	Vector Laboratories	FL-1171,	100ug/ul
	DRUGS
	D-APV	Sigma	A5282
	Nifedipine	Sigma	N7634
	ω-conotoxin-GVIA	APExBIO	B5048
	PEPTIDES
	GK23: TAT-RGS12 decoy peptide-FITC tag	GL Biochem Ltd	Custom made
	GK13: TAT-RGS12 control peptide-FITC tag	GL Biochem Ltd	Custom made
	VIRUS STRAINS
	AAV-U6-shRNARGS12-CMV-EGFP	Hanbio Biotechnology Co., China	Custom made
	AAV-U6-shRNA control-CMV-EGFP	Hanbio Biotechnology Co., China	Custom made

## Sheet: Fig. 1b
Power Spectral Density (dB)
	Frequency	Occluded LED										40 Hz LED										Random LED
	4.02832	51.497	66.5135	39.7177	53.1156	44.8965	42.5479	44.59	35.6843			51.7835	38.1423	65.4246	50.2933	44.9167	44.3247	35.0939	43.3409			49.5563	64.3115	37.5933	50.9524	42.6957	40.6679	41.998	41.9597
	4.08936	50.703	65.2675	38.4722	51.8698	45.6421	43.4231	45.5689	37.0867			51.5186	37.8777	65.1595	50.1239	44.2723	43.3844	34.8469	43.2975			50.1132	64.8586	38.1408	51.4997	42.577	40.7565	41.544	41.8085
	4.15039	50.8326	65.3012	38.5065	51.9039	45.3498	43.8326	45.4468	37.3403			50.9495	37.3088	64.5901	49.7689	44.213	43.3765	32.9404	42.151			50.2422	65.1373	38.4201	51.7787	42.584	40.6644	41.5973	42.1254
	4.21143	52.2495	67.0705	40.2763	53.6734	45.3995	42.6394	45.0753	36.6196			51.7884	38.148	65.4288	50.4763	43.8055	43.1142	32.7018	41.8847			49.5003	64.3619	37.6452	51.0035	43.1085	41.1135	42.2413	41.9559
	4.27246	52.2686	66.6026	39.8089	53.2058	45.7916	42.7906	45.3195	36.6169			50.129	36.4888	63.7691	48.8112	43.7379	43.3177	33.6785	42.8234			50.2752	65.1475	38.4314	51.7895	43.1569	41.0638	42.3937	42.7771
	4.3335	52.3792	66.9057	40.1125	53.5091	45.9304	43.4036	45.6513	36.5672			49.9187	36.2789	63.5585	48.4331	43.5674	42.8752	33.0231	42.3559			50.4972	65.213	38.4973	51.8552	41.9976	40.0734	41.0085	41.6529
	4.39453	50.9446	65.5613	38.7686	52.1649	44.9207	42.8012	44.801	36.0006			49.8906	36.2511	63.5301	49.1489	44.0496	43.2357	33.6652	43.6789			49.7055	64.5296	37.8146	51.1721	41.1847	39.3808	40.3992	40.278
	4.45557	50.4056	65.2658	38.4738	51.8698	44.7761	41.3477	44.263	34.9941			49.7711	36.1319	63.4104	49.0292	44.5728	43.703	36.1033	45.2816			50.3547	65.0488	38.3343	51.6916	41.5635	39.7331	40.56	40.7671
	4.5166	51.7801	66.1947	39.4032	52.799	43.9198	41.273	43.2294	33.2608			50.1869	36.5479	63.8259	49.1572	43.2541	42.5636	34.7937	43.6709			49.3133	64.0189	37.305	50.6619	40.9188	39.394	40.3359	40.3266
	4.57764	50.058	64.8494	38.0585	51.454	43.7722	41.1238	43.2977	33.2764			50.2484	36.6097	63.887	49.4951	43.0955	42.2328	33.2612	42.1213			50.1568	64.7877	38.0745	51.4311	41.3829	39.6365	40.377	40.4302
	4.63867	50.5657	65.017	38.2268	51.6219	44.7902	42.0743	43.8438	34.9049			49.4963	35.8579	63.1347	48.7981	43.0155	42.3605	32.3669	42.0968			50.6536	65.5314	38.8187	52.1751	41.4534	39.5778	40.4156	40.8719
	4.69971	50.4792	65.3519	38.5622	51.9571	44.7126	41.9181	44.293	35.9826			49.4563	35.8183	63.0943	48.5851	43.1591	43.0063	33.5229	42.871			49.1717	64.0058	37.2936	50.6497	41.7519	40.0152	41.0305	41.3809
	4.76074	51.239	65.7742	38.9852	52.3797	45.8914	43.5504	45.4866	37.3496			50.4335	36.7958	64.0712	49.6066	43.9295	43.5075	33.8337	43.4071			48.8125	63.6652	36.9537	50.3094	42.4256	40.4614	41.4184	41.3991
	4.82178	50.1779	65.0321	38.2437	51.6379	46.3143	44.0316	45.8638	37.4294			50.1517	36.5142	63.7892	48.8012	42.7355	41.6097	32.6093	42.4903			49.4364	64.3369	37.6261	50.9815	43.0149	40.9769	42.0525	42.603
	4.88281	51.3453	65.6179	38.8302	52.2241	45.1437	42.6945	44.8861	36.2049			50.9416	37.3045	64.5787	50.0429	42.9607	41.2483	33.129	42.8841			51.5087	66.5054	39.7951	53.1503	40.9948	39.446	40.3525	40.09
	4.94385	51.231	65.5911	38.8039	52.1975	44.9945	42.559	44.8028	36.4473			50.1686	36.5318	63.8055	49.1123	44.2354	43.0745	33.5241	43.3212			50.5352	65.4179	38.7083	52.0631	40.1117	38.4414	39.1631	39.6597
	5.00488	50.0856	64.6398	37.8534	51.2466	43.3597	42.155	43.2237	35.0011			49.8056	36.1691	63.4421	48.9893	43.6739	42.9696	33.6158	42.845			50.2104	65.0977	38.3887	51.7432	40.0127	38.3868	39.3737	39.1987
	5.06592	49.964	64.4125	37.6267	51.0196	43.3943	41.725	43.4025	34.8689			50.6281	36.992	64.2643	49.6108	43.4554	43.0544	32.9824	41.8241			49.8133	64.7244	38.0161	51.3703	40.7698	39.0992	39.9877	40.1318
	5.12695	50.202	64.6029	37.8177	51.2103	43.8326	41.2589	43.4629	33.5097			50.7701	37.1343	64.4059	49.801	43.2387	42.5235	32.5665	41.7708			48.9516	63.5758	36.8682	50.222	42.3787	40.2912	41.6201	41.9823
	5.18799	49.3424	63.8268	37.0423	50.4345	44.9233	41.814	44.3693	34.5357			50.9154	37.2798	64.5508	50.0563	43.0813	41.702	32.8963	41.7383			48.4204	63.047	36.34	49.6935	42.7546	40.7064	41.8599	41.731
	5.24902	49.2993	63.9959	37.2121	50.604	45.5608	41.8822	45.1303	35.9536			50.5469	36.9117	64.1821	49.7118	41.9744	40.5219	32.2556	41.8453			49.3116	63.9167	37.2105	50.5636	42.6813	40.8959	41.717	41.9995
	5.31006	49.5265	63.9426	37.1595	50.551	45.3733	43.0909	44.5862	36.3706			50.6932	37.0584	64.328	49.8677	44.2226	42.8187	33.358	43.3473			50.2253	64.8694	38.1637	51.5166	42.1937	40.3648	41.3685	41.8311
	5.37109	50.5151	64.6906	37.9081	51.2994	45.3669	42.529	44.2871	35.4072			50.3594	36.7249	63.9939	49.3956	45.2597	44.2541	33.8856	43.0911			49.6798	64.4224	37.7174	51.0699	41.5277	39.7203	40.6793	40.6155
	5.43213	49.3201	63.8123	37.0305	50.4214	45.6205	41.4886	45.121	35.3066			50.1207	36.4865	63.7548	48.8307	44.6885	43.9563	33.4559	42.0583			48.5589	63.1309	36.4265	49.7787	42.8563	40.9219	41.9961	42.3226
	5.49316	49.1776	64.0146	37.2335	50.624	46.1941	41.3854	46.1363	36.514			50.5192	36.8854	64.1529	49.5017	44.6058	43.8789	34.3944	42.4606			47.0038	61.7599	35.0564	48.4081	42.9912	40.9427	42.0718	41.9287
	5.5542	49.2238	63.7237	36.9434	50.3335	45.0644	41.1556	45.1626	35.4786			50.4643	36.8308	64.0977	49.5395	44.2707	43.4991	34.2028	43.6429			47.5112	62.2103	35.5076	48.859	42.9395	40.9488	42.2915	42.5557
	5.61523	49.6399	64.1493	37.3697	50.7595	44.9257	41.9912	44.7762	35.548			50.1481	36.5151	63.7811	49.2925	43.12	42.3151	34.2134	43.732			48.7491	63.4444	36.7424	50.0934	42.8549	40.7913	41.9713	41.8892
	5.67627	50.0189	64.2652	37.4862	50.8757	46.0631	43.5018	45.5908	36.7118			49.9642	36.3314	63.5968	49.0321	44.6909	43.7582	34.5561	43.5893			49.8701	64.5793	37.878	51.2287	42.8573	41.1271	42.1092	42.1644
	5.73731	49.4266	64.2101	37.432	50.8211	46.1902	42.6506	45.3516	36.0861			49.6691	36.0368	63.3014	48.7239	44.4845	43.9947	33.7037	41.9983			49.9843	64.9034	38.2028	51.5531	43.2207	41.1643	42.1111	42.6034
	5.79834	50.2572	65.2246	38.4472	51.8359	45.3759	40.6911	44.645	34.6862			51.0771	37.4452	64.709	49.7345	43.294	42.732	32.8961	41.2021			49.8305	64.6134	37.9135	51.2635	43.1752	41.2358	42.3333	42.3384
	5.85938	49.1072	63.9885	37.2118	50.6001	45.1283	42.539	44.4053	36.1737			51.6558	38.0242	65.2873	50.3883	42.8683	42.3637	33.6318	42.0858			49.4843	64.307	37.6079	50.9574	43.0282	41.1207	41.9031	41.98
	5.92041	48.2949	62.8738	36.0979	49.4859	44.2128	42.2994	43.6051	35.035			50.5268	36.8955	64.158	49.7168	42.7236	41.7576	32.7339	41.5709			49.423	64.316	37.6177	50.9669	43.6421	41.6033	42.5029	42.8927
	5.98144	49.191	63.2963	36.5212	49.9087	45.2544	42.467	44.7149	35.4773			49.6119	35.9811	63.2427	48.5567	43.756	43.1222	33.3698	41.7426			48.8967	63.4808	36.7832	50.132	43.5631	41.5961	42.4456	42.5587
	6.04248	49.727	64.3546	37.5803	50.9674	46.1683	42.7394	45.535	36.3788			50.4178	36.7874	64.0482	49.0841	43.5623	43.4584	32.6507	40.9019			48.4668	63.0144	36.3175	49.666	42.8297	40.8601	41.8638	41.912
	6.10352	49.61	64.4056	37.632	51.0188	46.0777	42.2118	45.4365	36.4898			50.7405	37.1105	64.3705	49.665	43.1511	42.3006	31.9343	40.1228			48.0356	62.7318	36.0358	49.3838	43.4995	41.4945	42.8079	43.0155
	6.16455	48.8985	63.5578	36.7851	50.1715	46.4829	42.3731	46.0194	36.4055			50.3556	36.7259	63.9853	48.9675	43.0511	41.4572	31.058	40.2022			47.7898	62.3665	35.6714	49.0189	44.1495	42.0859	43.2648	43.3111
	6.22559	49.3722	64.2883	37.5164	50.9023	45.7505	42.5683	44.9663	36.326			50.0809	36.4517	63.7101	48.9467	43.7515	42.5505	32.2394	41.8364			49.6231	64.4706	37.7762	51.1234	44.8795	42.734	43.918	43.9048
	6.28662	50.0875	64.7483	37.9771	51.3627	44.8105	41.7028	43.8814	34.9329			51.2555	37.6267	64.8843	50.1746	44.2451	43.3094	33.4098	42.9122			49.2706	64.0066	37.3129	50.6598	44.5455	42.5161	43.7348	43.8377
	6.34766	50.2724	64.4887	37.7183	51.1035	43.72	40.8116	42.7607	34.0482			50.9488	37.3204	64.5772	49.4867	44.1953	42.9649	33.7266	43.1878			48.2307	62.8712	36.1784	49.5248	44.5746	42.3873	43.3882	43.6461
	6.40869	50.2834	64.717	37.9475	51.3323	43.0942	41.0587	42.4841	34.6539			50.3284	36.7004	63.9565	49.4646	43.1149	42.3177	32.9674	40.9846			49.0268	63.7665	37.0745	50.4205	45.075	42.7966	44.1083	44.3931
	6.46973	49.7414	64.5586	37.7901	51.1743	44.2145	41.5672	43.5615	35.2674			49.7868	36.1593	63.4144	48.5373	42.2537	41.1213	32.2878	42.3566			49.3432	64.1281	37.4369	50.7825	44.7063	42.4802	43.6865	44.2185
	6.53076	51.3456	65.7812	39.0134	52.3973	44.7298	41.8601	44.2433	36.1471			51.4332	37.8061	65.0603	50.52	43.1461	42.4385	33.4652	42.6055			49.5743	64.368	37.6777	51.0229	44.4945	42.3013	43.5913	43.5984
	6.5918	50.1712	64.8163	38.0492	51.4328	43.2793	41.6799	43.1505	35.53			51.7048	38.078	65.3315	50.1531	43.3132	42.6617	32.8329	41.2819			49.7634	64.3813	37.6919	51.0366	45.7961	43.6006	44.5729	44.9753
	6.65283	50.4452	65.4108	38.6448	52.0278	44.4043	42.0084	43.7344	35.0604			50.3573	36.7309	63.9836	48.9662	43.8551	43.0078	33.1525	41.8674			49.8763	64.6954	38.0068	51.3511	45.7437	43.4872	44.6775	45.1881
	6.71387	50.8826	65.7852	39.0199	52.4026	45.3699	41.3942	44.8786	35.2607			50.233	36.6071	63.8588	49.3874	44.8914	43.8984	34.2722	43.0777			49.0747	63.7539	37.0661	50.41	44.9908	42.7809	44.2059	44.4477
	6.7749	51.1804	65.6365	38.8721	52.2543	45.5315	41.1003	45.2249	35.4989			50.8867	37.2612	64.5121	50.1056	44.1521	43.607	32.9044	41.8356			49.077	63.7787	37.0918	50.4353	45.3192	43.1741	44.3464	44.0949
	6.83594	51.1995	65.386	38.6224	52.0042	45.575	41.6398	44.9335	35.8822			50.6883	37.0633	64.3133	49.3272	44.4487	43.8688	33.5818	42.1624			48.3125	63.1448	36.4588	49.8018	44.9669	42.9021	43.9162	44.2984
	6.89697	51.1863	65.8512	39.0887	52.4699	45.2886	41.9823	44.4281	35.5239			50.4105	36.7859	64.0351	48.9846	44.2035	43.5508	33.5975	41.2497			48.0969	62.8144	36.1295	49.472	44.5175	42.5253	43.7689	43.6732
	6.95801	51.5532	65.8971	39.1353	52.5162	44.0613	41.5671	43.1172	34.2213			49.163	35.5389	62.7871	48.2674	44.9572	44.3385	34.9512	42.1629			47.9285	62.4583	35.7741	49.1162	43.5215	41.5975	42.8092	42.8676
	7.01904	50.2108	65.0248	38.264	51.6444	44.9259	40.2524	44.0964	34.2298			50.6611	37.0374	64.2847	49.5729	44.4744	43.7329	34.012	42.2724			47.6187	62.2565	35.5732	48.9149	44.1349	42.1585	43.0717	43.1391
	7.08008	50.4004	65.0312	38.2713	51.6512	44.9407	40.7902	44.6687	35.232			50.8787	37.2555	64.5019	49.7551	44.1915	43.0665	32.5759	41.92			48.4898	63.1209	36.4385	49.7797	43.9105	41.8339	43.2134	43.3769
	7.14111	49.4119	64.2132	37.4541	50.8337	44.8181	41.3479	44.4747	35.0941			51.4446	37.8218	65.0673	50.5003	43.5996	42.3567	32.8777	41.6281			47.5708	62.2956	35.614	48.9548	43.4813	41.5542	42.5416	42.7814
	7.20215	49.6349	64.0318	37.2738	50.6528	44.7109	41.0948	44.2153	34.762			51.962	38.3398	65.5843	50.6923	43.1923	42.3558	32.6963	40.9824			48.3405	63.053	36.3725	49.7128	43.743	41.7852	43.0317	43.2335
	7.26318	48.0668	62.4469	35.6896	49.0682	44.3178	41.4484	43.7604	34.8468			51.5995	37.9777	65.2214	50.0358	42.9132	42.2151	31.9683	41.2782			48.3859	62.964	36.2844	49.6242	43.96	41.9014	42.7728	43.517
	7.32422	49.6005	64.2373	37.4812	50.8592	42.0644	41.6183	41.2952	34.5556			52.0822	38.4609	65.7035	51.0414	42.8631	42.1726	33.1203	42.2701			48.762	63.3654	36.6867	50.026	43.8511	41.7387	42.8826	43.1786
	7.38525	51.9997	66.7432	39.9882	53.3657	43.3304	41.7684	42.5197	34.3766			52.7711	39.1502	66.3919	51.3933	42.9175	41.8734	33.7897	42.2215			48.3367	63.0812	36.4034	49.7423	43.0237	41.2111	42.2216	42.1754
	7.44629	52.9362	67.362	40.6076	53.9848	44.5305	41.7497	44.0545	35.195			52.5671	38.9467	66.1875	51.6587	44.7169	43.8599	34.5431	42.1683			47.7623	62.4232	35.7464	49.0848	42.4835	40.6268	41.7181	41.6115
	7.50732	52.1765	66.4207	39.6674	53.044	44.434	40.7566	43.8321	34.4785			51.1924	37.5725	64.8123	49.6637	45.0813	44.3524	34.4913	41.8116			48.2094	62.8672	36.1914	49.5293	43.1333	41.1604	42.374	42.2943
	7.56836	51.0476	65.6934	38.9411	52.3172	44.6818	41.0115	44.2034	35.1212			52.8699	39.2505	66.4892	51.2549	45.2451	44.6334	35.1362	43.1346			47.4565	62.1379	35.463	48.8005	43.1269	41.2817	42.0473	42.6284
	7.62939	50.8861	65.6714	38.92	52.2957	45.131	41.7399	44.8611	36.1373			53.0559	39.4369	66.6748	51.5566	45.5283	45.0921	35.1155	42.9516			48.2509	62.8782	36.2045	49.5413	43.7638	41.8331	42.7969	42.9608
	7.69043	50.5315	64.8045	38.0541	51.4293	45.5854	41.0549	45.1482	35.313			52.5417	38.9233	66.1602	51.1913	44.3191	43.2829	33.2444	41.7052			48.3569	62.9214	36.2486	49.585	43.6935	41.7653	42.8358	43.2984
	7.75146	51.1564	65.364	38.6146	51.9893	45.8261	40.6027	45.3678	34.4804			51.8433	38.2253	65.4613	51.045	45.1336	43.5585	33.6359	42.7244			48.1138	62.924	36.2521	49.5881	43.6118	41.584	42.7558	42.4405
	7.8125	50.1998	64.8077	38.0593	51.4335	45.5387	40.0017	45.0368	34.236			50.899	37.2816	64.5164	49.8715	44.1997	43.5473	32.7682	41.2445			47.8195	62.5271	35.8563	49.1917	44.4501	42.6098	43.5968	44.0084
	7.87354	51.4236	65.7743	39.0271	52.4007	46.3212	40.6919	45.9667	35.0403			51.3574	37.7404	64.9743	50.2739	44.3727	43.9373	33.0268	40.7457			47.9207	62.6342	35.9642	49.2992	43.684	41.4463	42.7069	42.606
	7.93457	52.6938	67.1881	40.4418	53.8149	46.8948	41.5331	46.5081	35.8244			51.5616	37.9452	65.178	50.6367	45.0003	44.8554	34.7115	42.1255			47.1628	61.8871	35.2184	48.5527	42.8684	40.8429	41.8615	42.4043
	7.99561	53.4849	67.9097	41.1644	54.537	44.7505	39.8477	44.4637	34.3678			52.1695	38.5537	65.7854	51.0309	44.1083	43.8908	34.3605	41.0793			47.7485	62.5137	35.846	49.1799	43.444	41.4874	42.4132	42.6934
	8.05664	52.4635	66.7122	39.9679	53.3401	44.8131	40.1937	44.2705	34.6823			52.5784	38.9631	66.1938	51.4055	43.8637	43.5928	33.1609	40.4098			47.7351	62.368	35.7013	49.0347	43.9846	42.0503	43.1943	43.1056
	8.11768	51.924	66.1425	39.3993	52.7709	45.9567	41.1087	45.3276	35.2777			52.0275	38.4125	65.6424	50.7039	44.1907	43.6046	33.1629	40.9892			48.1607	62.9274	36.2617	49.5946	44.1538	42.3019	43.2485	43.1057
	8.17871	49.8089	64.729	37.9867	51.3578	44.4937	40.398	44.2025	34.9332			51.4973	37.883	65.1116	50.172	44.5319	43.8697	32.4205	41.42			48.2115	62.8922	36.2276	49.5599	43.7692	41.7704	43.0689	42.6721
	8.23975	49.6769	64.2615	37.5206	50.891	45.4561	39.7655	45.2197	35.3258			51.3589	37.7451	64.9728	50.5278	44.6613	43.8264	33.4067	40.6138			47.7146	62.3883	35.7246	49.0565	42.967	41.2294	41.8291	41.9845
	8.30078	51.6056	65.9907	39.2507	52.6207	46.5297	39.745	46.2211	36.0575			51.4241	37.8108	65.0373	50.4076	44.5868	43.8419	33.8213	40.6401			47.7877	62.4655	35.8031	49.1343	43.526	41.7674	42.3533	42.5526
	8.36182	50.4718	65.3659	38.6269	51.9964	45.9063	39.1199	45.7041	35.1759			51.489	37.8763	65.1017	50.6151	44.0895	43.1929	33.3742	41.4159			47.3604	62.1311	35.4697	48.8004	42.8406	40.8697	42.0153	42.0553
	8.42285	49.8923	64.272	37.534	50.903	45.1641	38.9552	45.1016	34.401			51.7959	38.1837	65.408	50.7666	43.2381	42.4244	32.5377	40.7104			47.4398	61.9541	35.2939	48.624	43.4411	41.3454	42.4482	42.9282
	8.48389	49.3698	63.4972	36.7603	50.1288	44.8411	39.2453	44.5218	34.0483			50.9992	37.3875	64.6108	50.1659	43.0958	42.7238	32.2482	40.1188			47.4838	62.1811	35.5219	48.8515	44.0262	41.9559	43.0201	43.3448
	8.54492	49.5052	63.8682	37.1326	50.5004	44.0422	39.9601	43.7086	34.7616			50.0187	36.4076	63.6298	49.0112	42.8015	42.7529	32.7421	40.6079			47.2819	61.9099	35.2518	48.5808	43.3528	41.3416	42.5232	42.8178
	8.60596	49.5787	63.9925	37.2579	50.6252	44.972	40.7922	44.7433	36.1748			49.2073	35.5967	62.8179	48.2003	42.636	42.6673	32.6905	40.2462			47.2615	61.9802	35.3231	48.6516	43.3871	41.5248	42.3946	42.6388
	8.66699	49.1342	63.9933	37.2599	50.6266	45.592	41.8609	45.3955	36.4899			49.1146	35.5046	62.7246	48.4117	45.1718	44.935	34.2291	41.6891			47.1831	61.9207	35.2648	48.5927	43.6573	41.6125	42.949	42.5457
	8.72803	49.1808	63.8567	37.1243	50.4905	43.7557	40.9875	43.869	35.8732			48.3978	34.7883	62.0072	47.1886	44.2388	43.7745	34.7346	40.7981			47.639	62.1131	35.4584	48.7858	43.8922	41.9029	43.1019	43.1314
	8.78906	49.3684	63.8473	37.1161	50.4817	42.9901	39.6112	43.241	35.1845			49.173	35.5643	62.7818	48.204	45.0701	44.6756	35.0273	41.3693			47.4045	62.0481	35.3944	48.7212	42.9209	40.9021	41.7776	41.9228
	8.8501	48.9181	63.1679	36.4378	49.8029	43.7516	40.1044	43.7139	35.3186			49.8207	36.2124	63.429	48.996	45.6183	45.2197	33.8724	40.8928			46.2365	60.7703	34.1178	47.4441	42.7715	40.9335	41.686	41.643
	8.91113	48.6565	62.8409	36.1121	49.4765	43.8026	40.4538	43.4105	34.5068			49.1856	35.5779	62.7933	47.95	44.7775	44.5743	32.18	38.349			46.3751	60.802	34.1507	47.4763	42.7769	40.9339	41.9308	41.7922
	8.97217	48.0713	62.2551	35.5273	48.8912	43.5676	40.5022	43.2361	34.9491			48.7814	35.1743	62.3885	47.5199	43.2641	42.8076	31.0987	38.5059			47.0204	61.7019	35.052	48.3769	43.3805	41.4598	42.6521	42.9674
	9.0332	47.2239	61.951	35.2246	48.5878	43.6846	40.6183	43.2817	35.219			48.4213	34.8148	62.0279	47.5901	43.8594	43.6103	32.6236	39.7728			48.4941	63.0066	36.3574	49.682	44.3965	42.2349	43.5255	43.4901
	9.09424	47.7006	62.3799	35.6545	49.0172	43.8331	39.4255	43.5904	34.1016			48.3901	34.7841	61.996	47.5319	43.2209	43.16	32.2776	39.4262			46.2053	60.6545	34.0065	47.3305	43.4924	41.5853	42.4946	42.6708
	9.15527	49.0474	63.3057	36.5816	49.9436	44.2853	39.4566	44.1899	34.7211			48.5101	34.9046	62.1155	47.0934	42.5715	42.2628	32.0667	38.8873			46.853	61.2925	34.6459	47.9692	42.5204	40.4211	41.7184	41.4728
	9.21631	48.3893	62.5436	35.8204	49.182	43.7692	39.3695	44.1462	34.7903			47.235	33.6301	60.8398	46.2257	42.5044	42.6568	30.775	37.6156			45.983	60.3699	33.7244	47.0472	43.3738	41.3687	42.2804	42.8228
	9.27734	48.2271	62.2833	35.5616	48.9224	43.2359	39.7132	43.2026	34.52			46.5737	32.9695	60.1779	45.8306	42.4832	42.6593	31.9539	37.9162			46.6019	61.1901	34.5459	47.868	43.4236	41.5437	42.7395	42.6765
	9.33838	48.0955	62.1254	35.4047	48.7651	43.8839	39.4696	43.8384	34.6366			46.5766	32.973	60.1801	45.2703	43.7527	43.7397	33.0941	39.181			47.812	62.4338	35.7908	49.1123	42.6925	40.9457	41.6979	41.6917
	9.39941	46.8107	61.1095	34.39	47.7498	44.5731	39.1717	44.007	35.4139			45.558	31.955	59.161	44.8126	43.9769	43.7497	33.1862	40.2497			47.8679	62.3883	35.7463	49.0673	43.4374	41.3819	42.4516	42.8417
	9.46045	47.1957	61.6323	34.9142	48.2733	43.4376	39.8135	43.1739	34.896			46.6639	33.0617	60.2661	45.9749	43.1229	42.8513	32.8778	40.1431			46.3998	61.0887	34.448	47.7683	44.2075	42.3876	43.2299	43.2865
	9.52148	47.9941	62.5618	35.8448	49.2033	43.2994	39.6445	43.2281	33.4165			48.1388	34.5372	61.7405	47.0857	40.8113	40.5361	31.3647	38.4847			47.1884	61.667	35.0276	48.3473	41.9054	40.0874	41.1203	41.1076
	9.58252	47.527	61.6397	34.9239	48.2818	42.8018	39.8745	42.6508	33.9931			48.8103	35.2091	62.4114	47.386	39.8426	39.6753	31.3959	38.4858			46.7449	61.1888	34.5504	47.8696	42.2574	40.4884	41.2917	41.7843
	9.64355	47.0698	61.7878	35.0734	48.4306	43.167	39.3646	42.8749	34.5474			47.114	33.5135	60.7145	46.4754	40.9996	39.8435	31.6162	39.6158			45.7623	60.4152	33.7783	47.0967	43.0309	40.9689	42.0882	42.561
	9.70459	48.1098	62.7953	36.0821	49.4387	42.6395	38.1171	42.2472	33.4444			47.4464	33.8465	61.0462	46.5756	41.8348	41.1453	31.9296	39.6702			45.8375	60.3983	33.7626	47.0805	43.2908	41.2418	42.4244	42.4595
	9.76562	48.0661	62.4192	35.7071	49.0632	42.5322	38.6973	42.1303	33.3826			46.5261	32.9268	60.1254	45.8616	41.6711	41.4243	31.817	39.1756			46.0865	60.6974	34.0631	47.3802	42.5823	40.6545	41.4688	41.7505
	9.82666	46.5513	61.0242	34.3135	47.6688	43.3237	39.6493	42.9773	34.1539			46.5899	32.9913	60.1885	46.012	40.9168	40.6286	31.7888	39.223			46.79	61.2141	34.5808	47.8974	42.6319	40.6765	41.6144	41.881
	9.8877	47.1833	61.2688	34.5593	47.914	43.3652	39.4031	42.8161	33.6314			46.5888	32.9908	60.1868	45.6581	42.0887	41.3443	33.2953	41.0669			45.6834	60.1383	33.5062	46.8222	42.7105	40.8284	41.9822	42.1132
	9.94873	45.6929	60.2874	33.5793	46.9334	43.5782	40.2001	42.7393	34.8723			47.0828	33.4856	60.6801	46.4081	41.6537	41.2129	33.0979	40.9021			46.038	60.6216	33.9911	47.3063	42.7828	40.8151	42.0378	42.2615
	10.0098	47.7537	61.8545	35.1478	48.5011	43.0975	39.2608	42.5429	34.9331			47.446	33.8493	61.0426	46.4407	41.3732	40.7601	31.9726	39.5204			46.2772	60.6613	34.032	47.3466	43.9822	41.8585	42.8599	43.0033
	10.0708	47.2168	61.935	35.2294	48.5822	42.5354	37.6798	42.7319	33.3469			47.0782	33.4821	60.6742	46.4574	41.1706	40.388	31.6334	38.3997			45.6967	60.2068	33.5788	46.8928	44.8338	42.7795	44.0366	44.1723
	10.1318	47.3739	61.8707	35.1664	48.5185	42.5024	37.4199	42.5499	33.355			45.8261	32.2307	59.4215	45.2726	41.4979	40.6512	32.183	39.194			44.8774	59.2683	32.6416	45.955	43.7849	41.5553	42.9716	42.9898
	10.1929	46.7583	60.9905	34.2876	47.6391	42.6247	38.235	42.5609	33.7019			45.77	32.1753	59.3647	44.5533	41.5602	41.245	32.9157	38.9354			45.3592	59.9077	33.2824	46.595	43.034	41.1204	42.2348	42.0711
	10.2539	47.3256	61.891	35.1894	48.5402	41.9646	38.949	41.5067	33.373			45.7044	32.1103	59.2984	45.077	41.3631	41.051	32.712	38.4699			45.2828	59.6782	33.0541	46.3661	42.6562	40.5674	41.9297	42.016
	10.3149	46.3079	60.4522	33.7518	47.102	42.1319	38.3194	41.7799	32.7376			45.9208	32.3274	59.5142	45.1133	40.4661	40.6135	31.9782	37.8478			45.4375	59.7792	33.1564	46.4678	42.3266	40.3284	41.5222	41.419
	10.376	46.051	60.0002	33.3012	46.6507	41.1735	38.0789	41.0867	32.2934			45.4988	31.906	59.0914	44.9704	40.291	40.4164	31.4036	37.546			45.4989	60.1112	33.4898	46.8005	42.886	40.9438	41.8816	42.3862
	10.437	45.654	59.5398	32.8424	46.1911	40.4053	36.9957	39.797	32.1297			46.4085	32.8165	60.0005	45.2466	40.3166	39.9886	31.3197	37.3879			45.4077	59.9759	33.3558	46.6659	42.9333	41.1364	41.9672	42.2135
	10.498	46.3947	60.4895	33.7933	47.1414	41.4081	37.4926	41.0394	32.7986			46.9222	33.3308	60.5135	45.7598	40.424	40.2685	32.4461	37.8534			44.5257	58.8593	32.2405	45.5499	42.7801	40.8408	41.7864	42.0566
	10.5591	45.0975	59.3208	32.6259	45.9734	41.821	36.7595	41.9134	32.6451			46.4491	32.8584	60.0398	45.4681	41.0262	40.7506	33.3639	39.1574			44.663	59.1239	32.5066	45.8153	41.8832	40.0741	40.8856	41.4521
	10.6201	45.6414	59.9417	33.2482	46.5949	42.0055	37.5728	42.0726	32.6583			44.668	31.0779	58.258	43.9384	40.2309	39.8265	31.4151	37.7653			45.229	59.5867	32.9706	46.2787	42.2463	40.3475	41.3912	41.2536
	10.6812	46.0465	60.0422	33.3501	46.6962	43.1879	37.8502	43.3431	33.6215			45.6339	32.0447	59.2231	45.0837	40.2414	39.815	31.0542	37.7968			44.6473	59.2438	32.6291	45.9365	42.2145	40.1584	41.4472	41.8397
	10.7422	46.0339	60.697	34.0063	47.3517	41.5392	37.5072	41.5619	33.3056			46.8462	33.2576	60.4347	45.6582	40.723	40.4899	31.8937	37.6783			44.5616	58.999	32.3856	45.6923	42.4201	40.6628	41.573	41.7972
	10.8032	45.397	59.9812	33.2917	46.6364	40.8011	38.6783	40.7917	33.4543			46.3966	32.8086	59.9846	45.2155	41.2754	40.8834	33.1316	39.0222			44.7344	59.2511	32.6395	45.9453	43.6454	41.599	42.6379	43.1209
	10.8643	45.2704	59.2614	32.5733	45.9173	40.9911	39.2045	40.9367	34.1246			45.8481	32.2609	59.4352	45.1336	40.8318	40.3459	32.4108	39.1494			46.3373	60.7326	34.1221	47.4273	43.9317	41.6821	43.0451	43.4571
	10.9253	45.8411	59.7781	33.0916	46.4348	40.7828	37.6903	40.4287	32.7967			46.3245	32.738	59.9111	45.4508	40.4739	40.4407	33.1243	39.8697			45.1922	59.6091	33	46.3046	43.9435	41.7927	42.9617	42.9305
	10.9863	45.0354	59.2187	32.5334	45.876	40.5909	36.807	40.2243	31.8979			45.4093	31.8234	58.9951	44.2766	40.1011	40.3371	33.4692	39.3914			44.045	58.3531	31.7454	45.0492	44.0423	42.0865	43.2738	43.2153
	11.0474	43.7563	57.7085	31.0248	44.3666	41.0502	36.302	41.0789	32.5461			45.4972	31.9121	59.0824	44.8104	39.5753	39.9796	32.2696	37.9825			44.1758	58.6636	32.0576	45.3606	43.1092	41.2189	42.3337	41.9738
	11.1084	44.9189	59.1312	32.449	45.7901	41.409	36.5106	41.4802	32.5716			43.757	30.1726	57.3415	42.7757	39.6074	39.5961	32.204	37.7081			44.6384	59.2203	32.6155	45.9179	43.5645	41.5699	42.42	43.0477
	11.1694	43.5545	58.0894	31.4085	44.7489	40.4478	37.462	40.8633	32.9909			43.3867	29.8031	56.9703	42.506	38.7752	38.4132	31.7434	37.5001			44.4542	59.0349	32.4315	45.7332	43.2412	41.0661	42.5009	42.4569
	11.2305	43.2919	57.3367	30.6572	43.9969	41.6201	37.3616	41.9062	33.0742			44.6864	31.1035	58.2692	43.6157	40.274	39.4189	30.8117	36.6647			43.383	57.6076	31.0058	44.3067	43.2106	41.2387	42.4584	42.1952
	11.2915	42.7673	56.7808	30.103	43.4419	42.1014	37.5222	42.1599	33.4206			45.0618	31.4796	58.644	44.2601	38.9012	38.6138	30.5451	36.8711			44.018	58.4937	31.8932	45.1935	42.3122	40.3801	41.4332	41.2048
	11.3525	43.5614	57.8914	31.215	44.5532	41.7647	37.7211	42.0065	33.8763			45.9161	32.3346	59.4975	44.8468	38.1647	37.8883	30.0267	36.2976			44.1042	58.5942	31.9954	45.2948	41.7323	39.9893	40.7365	41.1048
	11.4136	44.2942	58.4855	31.8107	45.1481	41.9644	37.259	42.3017	34.178			45.5065	31.9257	59.0873	44.8906	39.6167	39.1498	29.8867	36.5352			44.9169	59.5106	32.9132	46.2119	42.9815	40.9725	41.9392	42.5653
	11.4746	44.3333	58.9021	32.2287	45.5654	42.7046	37.5517	42.38	34.3229			45.3933	31.8133	58.9733	44.3514	40.0575	40.1934	31.4618	37.9006			44.8907	59.4132	32.8172	46.1152	42.3289	40.6564	41.7079	41.5427
	11.5356	45.3794	59.9235	33.2517	46.5876	40.8826	36.5404	40.466	33.0303			45.4742	31.895	59.0535	44.6179	38.9182	38.9986	32.5872	38.2328			44.5433	58.8984	32.3039	45.6012	40.4889	39.0402	39.6712	40.1005
	11.5967	45.3465	59.9251	33.2546	46.5898	40.721	35.6045	40.44	31.6989			45.05	31.4714	58.6285	44.3456	39.266	38.6959	32.2784	38.2854			44.7255	59.319	32.7261	46.0226	40.9035	39.2437	40.1603	40.574
	11.6577	46.0952	60.317	33.6481	46.9826	40.087	36.4047	39.892	31.7281			44.028	30.4502	57.6058	43.3472	39.1073	38.8166	32.0669	37.3068			45.0966	59.6344	33.0431	46.3387	42.4525	40.5525	41.712	41.5339
	11.7188	44.9159	59.4368	32.769	46.1029	39.8136	36.4644	39.9759	31.4739			44.7865	31.2096	58.3634	44.3116	39.8954	39.6462	31.8001	36.7514			45.2734	59.6023	33.0122	46.3073	42.3301	40.306	41.3223	41.857
	11.7798	43.6188	57.4646	30.7984	44.1315	41.9421	37.2152	41.6559	32.1493			45.0159	31.4397	58.5922	44.008	39.3599	39.4522	29.7187	36.8193			44.9536	59.5578	32.9693	46.2636	41.1155	39.1565	40.4144	40.3655
	11.8408	43.5846	57.6863	31.0218	44.3541	39.8811	36.5688	39.6836	31.6201			44.7487	31.1732	58.3242	44.1227	38.7908	38.9474	29.9391	37.202			44.7963	59.1271	32.5402	45.8336	43.1023	41.2182	42.3117	41.9856
	11.9019	44.6877	58.7253	32.0625	45.3939	40.0217	37.0274	40.1798	32.3691			43.7202	30.1454	57.295	42.9108	38.3312	38.4441	29.7897	36.5991			45.0954	59.5767	32.9913	46.284	43.3411	41.1323	42.2349	42.3625
	11.9629	43.8358	58.1409	31.4794	44.8102	40.6776	36.7371	40.7338	32.5916			42.8326	29.2586	56.4065	42.1487	38.4516	38.4151	29.9489	36.2942			44.9367	59.3298	32.7459	46.0378	41.0642	39.5253	40.1991	40.4072

## Sheet: Fig. 1c
Power Spectral Density (dB)
	Frequency	Occluded LED										40 Hz LED									Random LED
	30.0293	37.539	51.3771	25.5236	38.4504	35.5588	29.6539	34.8878	28.3846			37.9944	24.8244	51.1644	37.1422	33.9728	34.3648	28.7959	30.1581		37.2032	50.8945	25.1183	38.0064	35.6107	34.8433	34.8844	35.4341
	30.0903	39.0688	52.9545	27.1051	40.0298	34.7824	29.7448	34.754	29.354			38.1014	24.9333	51.2695	37.2938	33.1482	33.8563	28.9323	29.8024		37.7971	51.5863	25.8143	38.7003	33.6116	32.9833	33.3443	33.0385
	30.1514	39.7303	53.6248	27.7789	40.7019	34.6559	29.0559	34.6685	28.8124			39.1913	26.0253	52.3573	38.2631	33.9465	33.8402	28.4614	30.805		38.1286	51.8819	26.1134	38.9976	33.1688	32.5151	32.6165	32.9529
	30.2124	38.6129	52.4623	26.6197	39.541	34.3012	29.2973	34.3544	28.8211			40.0561	26.8919	53.2204	39.1129	35.0549	34.348	28.7517	30.8952		36.7315	50.4757	24.7105	37.5931	33.0261	32.4405	32.3985	32.5794
	30.2734	38.4581	52.3015	26.4642	39.3829	34.6549	29.6989	35.1852	29.7539			39.295	26.1326	52.4573	38.3815	34.8746	35.0483	29.3303	30.5808		36.4269	50.1097	24.3493	37.2295	34.1551	33.5022	33.6916	33.535
	30.3345	38.8449	52.7315	26.8971	39.8143	34.6052	30.0876	35.1048	29.3849			39.021	25.8609	52.1811	38.0807	34.7909	34.8302	27.7033	30.2984		36.3935	50.091	24.3341	37.2126	33.7865	33.1745	33.1247	33.6535
	30.3955	37.8908	51.6757	25.8458	38.7608	32.8369	28.8899	32.952	26.9792			39.5289	26.3707	52.6872	38.5554	34.5099	34.1941	27.6746	29.7482		36.6857	50.4204	24.6678	37.5441	34.705	34.0149	34.3845	34.6081
	30.4565	38.431	52.2898	26.4639	39.3769	34.4055	29.6244	34.8177	28.0797			39.5696	26.4134	52.7259	38.6136	35.3391	35.0071	28.3968	30.8558		36.8395	50.5871	24.8382	37.7126	35.1452	34.4867	34.5745	34.9456
	30.5176	38.5618	52.4327	26.6102	39.5214	35.5661	29.8253	36.1686	29.5574			39.8825	26.7282	53.0369	38.9554	35.974	35.6275	29.5697	31.4169		36.508	50.2367	24.4917	37.3642	34.9477	34.2192	34.5962	34.2553
	30.5786	38.1031	51.9235	26.1057	39.0146	34.726	28.8259	35.0365	28.346			39.4017	26.2493	52.5542	38.4702	34.4828	34.216	28.8611	31.2827		36.4236	50.1023	24.3618	37.2321	34.7144	34.0773	34.4692	34.1134
	30.6396	39.6975	53.614	27.8001	40.707	35.1878	29.9461	35.6047	29.5593			38.9705	25.82	52.1209	38.0412	34.0198	33.4466	28.0109	30.7352		37.0829	50.7786	25.0418	37.9102	34.5515	33.8525	33.9101	34.1189
	30.7007	38.1446	52.0032	26.1922	39.0977	35.4169	29.5268	35.4488	28.8677			39.473	26.3248	52.6212	38.5079	34.9032	34.3518	29.4796	32.2711		36.5415	50.2217	24.489	37.3554	33.4787	32.8727	33.026	33.2044
	30.7617	37.1376	50.8874	25.082	37.9847	35.364	29.1562	35.5561	29.0243			39.1401	25.9936	52.2867	38.2682	34.1532	34.0588	28.6742	30.8168		36.5885	50.2338	24.5052	37.3695	34.3279	33.6534	33.6268	34.1734
	30.8228	39.4447	53.3079	27.5059	40.4069	34.2922	29.4966	34.7813	28.2781			39.1007	25.9565	52.2449	38.1494	34.0312	34.1824	27.904	30.2098		36.4267	50.1114	24.3867	37.2491	34.4985	33.7989	33.9076	34.11
	30.8838	38.257	52.0704	26.2718	39.1711	32.8794	28.2852	33.0431	26.5691			39.7129	26.5705	52.8551	38.7587	35.2021	34.904	28.2447	31.2864		36.5191	50.2337	24.5133	37.3735	34.5257	33.8185	33.8127	34.2744
	30.9448	38.9304	52.7713	26.9774	39.8744	33.6354	29.5963	33.4093	27.5208			39.0152	25.8747	52.1556	38.1479	35.2495	34.6751	27.9747	30.9483		36.049	49.7482	24.0316	36.8899	34.2265	33.5799	33.6059	33.765
	31.0059	38.4092	52.1831	26.3928	39.288	34.0384	29.5572	33.9093	27.7485			38.4196	25.2815	51.5577	37.5242	35.4492	34.7877	28.7472	31.3179		36.5057	50.2073	24.4949	37.3511	34.2547	33.5843	33.6681	34.1053
	31.0669	38.9102	52.7491	26.9636	39.8563	33.947	29.0254	33.8037	27.4232			39.499	26.363	52.635	38.599	35.5963	35.1935	29.1086	31.112		35.9239	49.5702	23.8619	36.716	35.0242	34.3622	34.6249	34.5582
	31.1279	39.4704	53.3616	27.5796	40.4706	33.2446	29.0465	33.2336	27.4451			39.8468	26.7127	52.9808	38.9449	35.06	33.8629	28.0644	30.7324		36.0182	49.6553	23.9517	36.8036	35.8296	35.1328	35.2472	35.7622
	31.189	38.7169	52.4951	26.7171	39.6061	34.0582	28.168	33.4887	26.7469			38.8351	25.7031	51.9671	37.9138	35.3447	34.4168	28.1476	30.7821		36.4718	50.1023	24.4021	37.2522	33.841	33.1519	33.6323	33.62
	31.25	38.2439	52.0671	26.2933	39.1802	33.6858	27.2646	33.2837	26.3553			39.8616	26.7318	52.9914	38.8949	35.3417	34.7885	27.831	31.1101		36.6252	50.327	24.6309	37.4789	34.3514	33.6687	33.6435	33.9484
	31.311	38.2453	52.0698	26.3006	39.1852	34.5823	27.646	33.7856	27.2379			40.0045	26.8764	53.1327	39.0367	34.0379	34.054	28.0926	31.179		36.1568	49.8082	24.1154	36.9618	34.8488	34.1792	34.1471	34.815
	31.3721	39.3024	53.1944	27.4287	40.3115	35.7294	28.7285	35.3003	28.1111			39.6217	26.4956	52.7478	38.7224	33.5777	33.3334	28.4505	30.8556		35.1506	48.7551	23.0669	35.911	34.0342	33.4161	33.412	33.9515
	31.4331	38.8472	52.6524	26.891	39.7717	34.538	28.9062	34.6854	27.4336			40.0732	26.9489	53.1974	39.0706	34.2424	34.2929	29.339	30.9888		36.703	50.3588	24.675	37.5169	34.5451	33.8918	34.145	33.9373
	31.4941	39.4322	53.2751	27.5176	40.3963	35.6841	29.4026	35.5532	28.2146			39.2753	26.153	52.3975	38.3425	35.2423	34.7116	29.1521	30.562		36.6954	50.3988	24.7188	37.5588	34.7944	34.1067	34.3515	34.6452
	31.5552	38.7932	52.6373	26.8839	39.7606	35.369	29.6362	35.187	28.142			38.3117	25.1915	51.4318	37.4562	34.9068	34.0207	28.5609	29.8371		37.5263	51.2083	25.533	38.3707	34.2844	33.6262	33.6154	33.9367
	31.6162	38.794	52.5863	26.8374	39.7118	34.0865	28.6357	33.6691	27.5135			36.9178	23.7997	50.036	36.0776	34.3517	34.0621	28.6621	30.1619		37.7805	51.499	25.8272	38.6631	34.4641	33.7988	33.9347	33.761
	31.6772	38.9328	52.7035	26.9584	39.831	33.8292	29.0135	33.577	27.733			37.2583	24.1429	50.3737	36.4736	34.4783	34.124	29.1929	31.1747		36.1916	49.8626	24.1948	37.0287	34.5133	33.8223	33.9254	34.5252
	31.7383	38.8875	52.7449	27.004	39.8745	35.3935	28.8016	34.994	28.4201			38.6099	25.4963	51.7235	37.7435	35.2495	34.5433	29.6876	32.6757		35.7303	49.3779	23.7148	36.5464	35.3361	34.6241	34.8701	34.7455
	31.7993	38.9087	52.6949	26.9578	39.8263	34.5011	28.0589	33.2884	26.8226			39.3828	26.2713	52.4942	38.4434	35.543	35.4161	29.8457	32.4101		36.6225	50.2382	24.5792	37.4087	34.8758	34.2269	34.1393	34.5943
	31.8604	38.5631	52.3937	26.6612	39.5274	33.3718	28.56	33.1097	27.8207			39.1845	26.0747	52.2942	38.2659	35.5003	35.414	29.3598	32.2448		36.9736	50.6902	25.0348	37.8625	33.1603	32.5526	32.5654	33.0259
	31.9214	39.3547	53.152	27.4236	40.2878	33.1196	29.2127	33.4723	29.1098			38.6181	25.5108	51.7254	37.7738	34.0826	33.2202	25.8751	29.6298		36.162	49.7793	24.1277	36.9535	34.7733	34.0596	34.2065	34.0995
	31.9824	38.0902	51.8125	26.0881	38.9503	33.6127	28.9672	33.5923	28.7132			39.6442	26.5389	52.7495	38.6714	34.2264	33.6466	27.0703	30.184		35.8905	49.5122	23.8657	36.689	35.3329	34.6546	34.7425	35.1909
	32.0435	38.3415	52.0926	26.373	39.2328	34.2092	29.1606	34.2606	28.4329			39.8693	26.766	52.9725	38.9175	33.8523	33.596	27.1323	29.5924		36.44	50.0869	24.4447	37.2658	35.3165	34.5601	35.0186	35.1293
	32.1045	39.3621	53.217	27.5013	40.3591	34.9255	29.1022	35.1244	29.1558			39.5744	26.4731	52.6756	38.6146	34.528	34.1827	28.722	30.945		36.7184	50.3939	24.7554	37.5747	34.1749	33.5218	33.8817	34.1643
	32.1655	38.7189	52.4973	26.7855	39.6414	35.1371	29.347	35.2889	29.7735			39.315	26.2159	52.4141	38.4092	34.8961	35.0157	29.5386	32.3703		36.2202	49.8309	24.1968	37.0138	33.8106	33.1662	33.5743	33.2482
	32.2266	39.2593	53.0936	27.3863	40.24	34.3688	28.0856	34.3282	28.3612			38.8446	25.7475	51.9417	37.9584	33.6431	33.944	28.0618	30.7027		35.9592	49.5302	23.9003	36.7153	34.4842	33.8015	33.9488	34.326
	32.2876	38.4256	52.2068	26.5027	39.3547	33.9149	27.7313	34.0118	27.9262			37.9899	24.895	51.0848	37.0929	33.6439	33.6043	27.5804	30.0979		35.4165	48.9644	23.3385	36.1514	34.8074	34.1539	34.0742	34.684
	32.3486	37.8817	51.5897	25.8911	38.7404	32.8559	27.6388	32.535	27.1814			37.7973	24.7045	50.8901	36.9737	34.1276	34.1591	28.632	31.3507		35.2956	48.8857	23.264	36.0748	34.5373	33.8762	34.0321	34.1759
	32.4097	38.6393	52.3915	26.6973	39.5444	33.4112	28.608	33.1042	27.6828			37.9285	24.8379	51.0191	37.0454	34.1649	33.3987	27.192	30.5169		35.2082	48.7253	23.108	35.9166	34.5415	33.8963	33.8591	34.0359
	32.4707	39.1782	53.0142	27.324	40.1691	33.7451	28.0901	33.557	26.8276			39.5321	26.4439	52.6202	38.6197	33.8103	33.4164	27.177	30.4438		35.5189	49.0637	23.4505	36.2571	34.0981	33.4673	33.8136	33.8086
	32.5317	39.6858	53.4931	27.8068	40.65	32.6804	28.1375	32.4206	26.4605			40.7085	27.622	53.795	39.7312	33.9729	33.2425	26.7987	30.2584		35.5447	49.1564	23.5478	36.3521	34.1431	33.4701	33.8809	33.9098
	32.5928	38.9112	52.6461	26.9638	39.805	32.8787	26.6664	32.5022	25.7046			39.6837	26.5992	52.7681	38.7163	34.6883	34.422	28.2905	30.8957		36.1612	49.7441	24.1397	36.9419	33.5115	32.896	32.8477	33.5767
	32.6538	39.5071	53.269	27.5915	40.4303	33.0949	27.0888	32.8109	26.1719			38.6996	25.6175	51.7817	37.8216	34.9659	34.6511	28.7626	30.5098		36.147	49.738	24.1378	36.9379	34.7971	34.1293	34.3551	34.826
	32.7148	39.0818	52.909	27.2347	40.0719	32.5374	26.9601	32.8454	26.6266			39.1101	26.03	52.1901	38.1989	35.7451	35.4361	29.7654	31.5864		36.5983	50.1768	24.5809	37.3788	35.1305	34.41	34.834	35.1326
	32.7759	38.6398	52.409	26.7396	39.5743	32.7274	28.6633	32.3665	27.3399			39.0242	25.9464	52.1021	38.0773	34.3564	34.3581	28.9912	29.5713		36.114	49.6687	24.0769	36.8728	35.5821	34.821	34.9252	35.4795
	32.8369	38.2039	51.9156	26.2503	39.0829	33.2019	27.7724	32.5142	27.1221			37.6867	24.6108	50.7626	36.8698	34.9549	34.2853	28.0142	30.2351		36.4574	50.087	24.4997	37.2933	35.6765	34.9265	35.3602	35.1758
	32.8979	37.9534	51.6834	26.0232	38.8533	34.7446	27.8066	34.5989	27.5654			38.2644	25.1908	51.3379	37.3538	33.9564	33.4381	27.5916	28.832		36.4004	49.9632	24.3801	37.1716	35.0082	34.2744	34.3504	35.0525
	32.959	38.6619	52.4113	26.755	39.5832	34.4384	28.7223	34.7299	28.5911			36.5372	23.4655	49.6089	35.7574	33.7427	33.1279	27.0797	28.9917		36.464	50.1094	24.5307	37.3201	34.5763	33.8549	34.0881	34.3541
	33.02	37.9106	51.5768	25.9243	38.7505	32.7724	28.2686	33.4256	27.9134			37.3671	24.298	50.4362	36.5327	34.0245	33.867	27.3891	29.8508		35.7125	49.2722	23.6973	36.4847	34.376	33.7249	33.8155	33.8815
	33.0811	37.7438	51.4737	25.8258	38.6498	33.0598	28.097	33.5083	27.383			38.3906	25.3237	51.4574	37.5227	32.7236	32.5767	26.7122	29.2274		36.011	49.5608	23.9911	36.776	33.8098	33.2071	33.2998	33.884
	33.1421	37.2095	50.9198	25.2763	38.098	34.5233	27.328	34.4878	27.4633			38.7516	25.6864	51.8167	37.913	34.3492	34.0604	27.9985	30.4941		37.2071	50.8127	25.247	38.0299	34.3191	33.6175	33.9271	33.9937
	33.2031	37.1035	50.7762	25.1376	37.9569	34.3186	27.0209	34.2638	27.6119			37.3733	24.3103	50.4362	36.5602	34.5067	34.0476	28.2707	30.6888		36.7968	50.4198	24.8579	37.6388	34.4647	33.7853	34.0899	33.9412
	33.2642	38.786	52.5888	26.9548	39.7717	34.0947	28.5898	33.9962	27.9115			37.3814	24.3208	50.4419	36.5304	33.5753	33.3735	27.2532	28.9852		35.9236	49.5031	23.9456	36.7243	34.596	33.8733	34.298	34.5034
	33.3252	39.4355	53.202	27.5716	40.3868	34.1054	27.5607	33.8105	26.3351			38.4365	25.3785	51.4946	37.5576	34.3499	33.7968	27.4137	29.466		35.3534	48.8705	23.3179	36.0942	34.3703	33.7076	34.0577	34.0673
	33.3862	38.3334	52.04	26.4136	39.2268	34.2255	27.8444	34.1701	27.2772			39.2939	26.2375	52.3502	38.397	33.7955	33.5704	28.4327	30.809		35.984	49.4998	23.9517	36.7258	33.769	33.0889	33.2797	33.2017
	33.4473	38.3064	52.0164	26.3953	39.2058	33.8316	28.4556	33.331	26.9867			38.5388	25.4848	51.5928	37.7044	33.3511	33.5829	27.801	29.6494		36.8344	50.3907	24.8467	37.6187	33.6316	33.0196	33.0465	33.6093
	33.5083	38.6731	52.3792	26.7618	39.5705	34.0019	28.326	33.4946	27.8135			39.1703	26.1184	52.2222	38.2504	34.0374	33.9523	28.0114	29.9595		35.8485	49.3762	23.836	36.6061	33.1643	32.5081	32.7025	33.257
	33.5693	38.4405	52.1688	26.5558	39.3623	33.9102	27.4474	33.5095	26.8563			39.1307	26.0809	52.1805	38.2141	34.3782	33.2478	26.7142	30.0153		35.9181	49.515	23.9799	36.7475	32.1705	31.6253	31.626	32.2824
	33.6304	38.6168	52.4006	26.7923	39.5965	34.3247	27.3114	33.6813	26.676			38.5279	25.4804	51.5755	37.672	34.6381	33.4229	26.517	30.2825		36.3354	49.9373	24.4064	37.1718	32.5949	31.9833	32.2077	32.6974
	33.6914	38.2518	51.9271	26.3224	39.1247	33.6729	27.0836	33.1302	26.4114			38.7354	25.6902	51.7806	37.8384	34.9035	33.8254	27.4445	30.7549		35.3418	48.8371	23.3104	36.0738	33.2882	32.6819	33.0509	32.9374
	33.7524	37.9863	51.6709	26.0716	38.8712	34.026	27.2473	33.8459	26.5117			38.7453	25.7022	51.7883	37.8896	33.519	32.8953	26.6388	29.7119		35.3025	48.8193	23.2981	36.0587	34.3184	33.6953	33.6715	34.0544
	33.8135	38.7565	52.4774	26.882	39.6797	33.256	26.5742	33.2517	26.1237			37.9639	24.9228	51.005	37.0745	32.5555	32.5635	26.6325	29.623		36.1121	49.6441	24.1268	36.8855	34.6682	33.9879	34.1259	33.937
	33.8745	39.5062	53.3272	27.7369	40.532	33.1897	27.8402	33.3058	26.6696			38.1585	25.1201	51.1968	37.3137	33.1373	32.7977	27.3312	29.4104		36.7449	50.3465	24.8334	37.5899	34.4581	33.7517	33.8581	34.1014
	33.9355	39.7897	53.5333	27.9466	40.7399	34.0858	28.0738	33.6451	26.7758			38.9193	25.8826	51.9558	38.0626	33.9727	33.2542	27.9898	29.8617		36.3667	49.9546	24.4453	37.2	35.1735	34.4717	34.4485	34.8851
	33.9966	37.8791	51.5768	25.9945	38.7856	32.6938	28.0038	32.6882	26.5068			38.6723	25.6383	51.7063	37.7501	33.0554	32.4626	28.0023	30.7005		36.2331	49.7365	24.2325	36.9845	35.1452	34.3911	34.4993	34.7311
	34.0576	38.4422	52.1805	26.6032	39.3918	33.4869	27.5649	33.8145	27.5476			39.3664	26.3344	52.3984	38.4885	32.2224	32.0243	27.6459	29.6341		36.8289	50.3723	24.8723	37.6223	34.3057	33.6813	33.9249	34.2614
	34.1187	38.7551	52.4697	26.8964	39.6831	33.1002	27.505	33.4866	26.8621			39.0458	26.0159	52.0757	38.1689	32.7018	31.767	27.0317	28.7301		36.843	50.4157	24.9198	37.6678	33.8098	33.1257	33.3569	33.704
	34.1797	37.6685	51.3366	25.7679	38.5523	33.1157	28.0596	32.9817	26.8104			38.5677	25.5401	51.5952	37.7078	32.9321	32.1583	27.3625	29.5081		35.1294	48.6649	23.1727	35.9188	34.1113	33.4684	33.8641	34.1202
	34.2407	38.4275	52.1587	26.5946	39.3767	33.4116	27.2531	33.3775	27.1899			38.2302	25.2049	51.2554	37.4113	34.0204	33.8524	28.7352	29.9613		35.3169	48.8502	23.3634	36.1068	34.0967	33.4614	33.5022	33.7964
	34.3018	37.7164	51.3876	25.8276	38.6076	34.088	27.7534	33.9148	27.5674			38.7281	25.7051	51.7511	37.8435	33.4448	33.4969	27.8892	29.8507		35.9051	49.3796	23.8974	36.6386	34.4878	33.8065	34.2289	34.4415
	34.3628	37.1314	50.7343	25.1791	37.9567	33.376	27.5979	33.6085	27.4219			38.396	25.3751	51.4168	37.5221	34.272	33.7569	26.6515	30.3335		35.8449	49.3362	23.8581	36.5972	33.7465	33.1105	33.4107	33.6048
	34.4238	37.5582	51.2392	25.6894	38.4643	31.5871	28.1026	32.2856	27.2675			38.3395	25.321	51.358	37.4609	32.8687	32.553	26.3577	29.001		36.0435	49.5569	24.0844	36.8206	34.1732	33.4841	33.6027	34.0805
	34.4849	39.1517	52.8414	27.2955	40.0684	32.1904	26.5959	32.5917	26.7131			39.2743	26.2582	52.2905	38.3468	34.0718	33.6328	27.7531	30.5524		36.6034	50.1935	24.7247	37.4591	34.2649	33.6433	33.926	33.7853
	34.5459	38.8275	52.5892	27.0475	39.8184	33.0739	27.1608	32.2998	26.3492			39.4567	26.4426	52.4708	38.5021	33.9498	33.4041	27.6875	30.6813		36.1072	49.6339	24.1699	36.9019	33.8024	33.2078	33.2413	33.5003
	34.6069	38.2176	51.9376	26.4004	39.169	33.6503	27.4266	33.4072	26.4628			38.883	25.8713	51.8946	38.0204	33.8977	33.362	27.7197	29.1333		36.0952	49.6444	24.185	36.9147	33.2146	32.5654	32.8291	32.9476
	34.668	38.6181	52.3158	26.7838	39.5498	33.388	26.8122	33.3987	26.5369			39.8868	26.8773	52.8962	38.9449	33.9547	33.6459	27.7987	27.8619		36.3506	49.925	24.4699	37.1974	34.4658	33.7906	33.7441	33.794
	34.729	38.9564	52.6266	27.0983	39.8624	33.8671	27.2109	33.206	26.6999			39.569	26.5618	52.5761	38.5926	33.5872	33.4447	27.4719	29.0811		35.5388	49.0164	23.5658	36.2911	35.1405	34.4608	34.5261	34.9332
	34.79	38.3722	52.0922	26.569	39.3306	34.5261	28.7583	33.8758	28.1474			39.3826	26.3777	52.3875	38.4377	32.701	32.129	25.5163	29.6416		34.8655	48.275	22.8293	35.5522	35.3029	34.5642	34.8586	35.0218
	34.8511	39.6672	53.4355	27.9171	40.6763	33.5445	28.2073	33.2606	28.0648			38.6174	25.6148	51.62	37.7008	33.5805	32.7913	26.3425	29.2234		35.4068	48.9196	23.4785	36.1991	35.0865	34.431	34.4641	35.1186
	34.9121	39.6972	53.4535	27.9386	40.696	33.8045	27.3376	33.8834	27.2556			39.1302	26.1298	52.1306	38.1997	33.8075	33.7868	27.6652	28.8664		35.1987	48.6192	23.1822	35.9007	33.6399	33.0467	33.0797	33.5762
	34.9731	37.8685	51.5547	26.0446	38.7996	34.3942	26.2176	34.3554	27.2322			39.0268	26.0286	52.0251	38.0941	33.2303	33.4455	27.5705	30.2679		35.2513	48.7247	23.2928	36.0088	33.9036	33.2553	33.3129	33.216
	35.0342	38.6864	52.3711	26.8662	39.6186	32.3832	26.7602	32.2954	26.0776			39.6253	26.6295	52.6211	38.7124	32.7341	32.9704	27.3083	30.405		35.411	48.8323	23.4049	36.1186	34.9668	34.3009	34.6693	34.4317
	35.0952	38.4599	52.0943	26.5935	39.3439	32.5459	27.3518	32.3662	26.4967			39.4312	26.4374	52.425	38.5257	33.356	32.8037	26.6161	28.6578		35.2503	48.7582	23.3356	36.0469	34.9486	34.2776	34.4261	34.6155
	35.1562	37.7216	51.3059	25.81	38.5579	32.5295	26.9547	32.4878	25.7025			38.5637	25.5725	51.5549	37.6857	32.4434	32.4088	26.4413	28.1962		35.354	48.839	23.4206	36.1298	34.1959	33.5576	33.7875	33.9525
	35.2173	38.3802	52.0828	26.5918	39.3373	33.9721	25.961	33.8427	26.3908			38.9548	25.966	51.9437	38.0589	32.8516	33.1259	27.6188	29.9937		34.2229	47.6504	22.2364	34.9434	33.4081	32.7624	33.2338	32.7507
	35.2783	38.9056	52.5681	27.0809	39.8245	34.3079	27.0046	34.4513	27.2334			39.3126	26.3261	52.2991	38.3901	33.0343	33.0905	27.4663	29.2511		34.7069	48.0863	22.6774	35.3819	34.0315	33.3691	33.6568	33.8409
	35.3394	37.1031	50.6743	25.1917	37.933	33.4082	26.0735	33.6572	26.9881			39.84	26.8557	52.8243	38.895	34.099	34.0611	27.5754	29.6935		35.7954	49.3022	23.8982	36.6002	34.0514	33.4414	33.8248	33.8257
	35.4004	37.9773	51.6335	26.1561	38.8948	33.1259	26.4002	33.004	25.2449			37.9921	25.0096	50.9747	37.192	34.44	34.3326	27.15	29.9259		36.1716	49.6637	24.2635	36.9636	33.4205	32.7821	33.1017	32.93
	35.4614	38.4613	52.1416	26.6688	39.4052	33.3641	27.639	32.7222	26.5762			37.0422	24.0624	50.022	36.2644	33.8411	33.89	27.1776	29.6587		36.1489	49.6113	24.2161	36.9137	32.6761	32.0999	32.2316	32.4855
	35.5225	37.7308	51.3806	25.9121	38.6463	33.2253	27.9551	33.2364	27.2914			37.7438	24.7666	50.7211	36.9212	33.0398	32.3948	26.497	29.7096		36.4235	49.9671	24.5758	37.2715	34.0998	33.4852	33.6348	33.7799
	35.5835	37.1886	50.8094	25.346	38.0777	33.1743	28.0351	33.2728	27.4359			38.3765	25.4015	51.3515	37.5391	32.5009	32.4047	27.1489	28.6868		35.5755	49.0842	23.6978	36.391	32.8679	32.2408	32.6051	32.232
	35.6445	37.3127	50.9253	25.4668	38.196	33.3033	27.8619	33.0208	26.8628			38.6477	25.675	51.6204	37.788	32.3376	32.779	27.6488	28.5284		35.1448	48.5957	23.2144	35.905	32.8669	32.2477	32.37	32.4122
	35.7056	37.9727	51.6038	26.1499	38.8769	32.965	26.4781	32.5415	25.9976			38.3364	25.3659	51.3069	37.4555	32.6647	32.5649	26.4203	28.6244		35.5294	49.0209	23.6444	36.3327	33.2332	32.6397	32.9243	32.9183
	35.7666	37.4067	50.9462	25.4964	38.2213	33.581	27.0802	33.2553	27.0134			38.4067	25.4388	51.3745	37.5106	33.5202	32.4828	24.9812	28.9421		34.8776	48.3388	22.9667	35.6527	34.9521	34.2149	34.4998	34.901
	35.8276	37.9834	51.5827	26.1383	38.8605	33.9432	27.7843	33.7368	27.6589			37.9775	25.0115	50.9435	37.1723	34.0725	33.4564	26.7819	28.8302		35.5631	49.0446	23.6778	36.3612	34.593	33.9426	33.9206	34.567
	35.8887	38.6076	52.2562	26.816	39.5361	32.9848	27.4752	33.0114	26.512			37.4824	24.5194	50.4454	36.6582	34.0532	33.4385	27.4098	29.1939		36.566	50.064	24.7014	37.3827	34.4764	33.8192	33.917	34.3542
	35.9497	38.4763	52.1352	26.6995	39.4173	33.6371	28.08	33.3957	27.1271			38.9334	25.9726	51.8942	38.0073	33.7386	33.6746	26.3221	29.078		36.3993	49.925	24.5669	37.246	34.8605	34.1758	34.1325	34.6715
	36.0107	38.6354	52.2922	26.8622	39.5772	33.1485	27.4709	33.0432	26.3421			38.5649	25.6059	51.5238	37.6584	34.0177	34.0272	26.8655	28.2675		35.8818	49.373	24.0194	36.6962	33.6157	32.9649	32.9908	33.6962
	36.0718	40.1551	53.9119	28.4863	41.1991	32.5992	26.5787	32.5809	25.4914			38.2677	25.3116	51.2238	37.4122	33.8066	33.8146	27.2328	28.6945		35.2305	48.6893	23.3405	36.0149	33.0866	32.4769	32.6974	32.8152
	36.1328	40.0132	53.7324	28.3106	41.0215	32.3336	27.331	32.0074	26.528			38.9615	26.0075	51.9155	38.0914	33.8413	33.155	27.3925	30.2273		35.3402	48.7406	23.3969	36.0688	32.9975	32.4442	32.4947	33.0539
	36.1938	38.8778	52.5281	27.1115	39.8198	33.5799	26.8389	33.6075	27.1516			38.3647	25.413	51.3163	37.5082	34.1571	33.4672	26.9362	29.5307		34.5293	47.9525	22.6129	35.2827	33.2619	32.616	33.0882	32.9329
	36.2549	39.1536	52.77	27.3578	40.0639	33.5693	26.894	33.6689	27.5555			37.4943	24.5451	50.4436	36.6919	34.5607	34.1719	27.4761	28.991		35.7277	49.1964	23.8625	36.5295	32.8215	32.1989	32.4908	32.5973
	36.3159	39.2628	52.9322	27.5255	40.2288	32.8857	26.4877	32.5181	26.6947			37.6141	24.6676	50.5605	36.8137	34.216	33.9654	27.8152	30.0335		35.527	48.9168	23.5868	36.2518	33.3606	32.7073	32.841	32.8281
	36.377	39.5956	53.2479	27.8453	40.5466	33.649	27.3125	33.6487	26.9729			38.6515	25.707	51.5959	37.8143	33.7565	33.8144	28.8425	30.2064		35.0277	48.3824	23.0575	35.72	33.2636	32.65	33.0341	33.159
	36.438	38.8715	52.5497	27.152	39.8509	32.6649	27.1351	32.9817	26.898			38.4208	25.4787	51.3629	37.5655	33.3286	33.4407	28.4915	29.8079		34.935	48.3336	23.0136	35.6736	33.2001	32.5436	32.706	33.0849
	36.499	39.1836	52.7847	27.3925	40.0886	32.3257	25.8046	32.4415	25.9631			38.1487	25.2089	51.0884	37.2739	33.6296	33.4873	27.1202	29.0704		34.6714	48.0393	22.7243	35.3818	33.1652	32.5803	32.8635	32.5353
	36.5601	39.7992	53.4305	28.0426	40.7365	33.1444	27.2513	33.3633	27.295			37.7848	24.8475	50.722	36.9503	32.6121	33.0249	26.5721	28.6564		35.1285	48.5518	23.2414	35.8966	33.4557	32.8338	33.1743	33.3713
	36.6211	39.5849	53.2231	27.8398	40.5314	33.0099	27.2783	33.2892	27.0919			37.5614	24.6268	50.4959	36.7126	32.4997	32.7823	27.2149	29.2127		34.882	48.3158	23.0103	35.663	33.5488	32.8834	33.2919	33.2075
	36.6821	39.6038	53.2271	27.8486	40.5378	32.5672	26.9411	32.3546	25.39			38.3438	25.4115	51.2761	37.4747	33.5238	33.9165	28.368	29.8766		35.1767	48.5856	23.2847	35.9352	33.1187	32.5022	32.5349	32.9072
	36.7432	39.9071	53.5774	28.2039	40.8907	33.3557	26.8796	32.8556	25.891			37.7365	24.8066	50.6665	36.8888	33.6864	33.7782	27.8915	29.3233		34.8567	48.2565	22.9608	35.6087	34.1825	33.4993	33.9522	33.8392
	36.8042	38.652	52.2513	26.8818	39.5666	32.5349	26.9311	32.5	26.7441			38.0776	25.1502	51.005	37.2014	34.4156	34.1196	27.7353	28.9704		35.5963	48.9599	23.6687	36.3143	34.4346	33.8046	33.9113	34.1105
	36.8652	38.4086	52.0067	26.6436	39.3252	32.2741	27.3815	31.9519	26.3505			38.1274	25.202	51.0528	37.2692	34.7318	34.0424	27.9007	29.8333		35.1566	48.5867	23.3	35.9434	34.4344	33.8056	33.8771	34.1402
	36.9263	40.0521	53.69	28.3311	41.0106	31.819	27.0409	31.2233	26.1489			38.1399	25.2173	51.0626	37.2537	33.7177	33.1128	26.9774	29.3717		34.2578	47.6457	22.3637	35.0047	34.3987	33.7257	34.0188	34.2878
	36.9873	38.9109	52.5091	27.1543	39.8317	31.7262	26.6329	31.3288	25.7092			40.1102	27.1901	53.0302	39.1135	33.325	32.9246	27.21	28.8255		34.6379	48.0344	22.7581	35.3962	33.8921	33.2458	33.4284	33.6021
	37.0483	38.1403	51.6771	26.3272	39.0021	31.9738	25.2616	31.9774	24.7724			40.3333	27.4152	53.2514	39.3514	33.3291	33.0446	27.1217	29.0063		35.4808	48.8679	23.5965	36.2322	33.7356	33.1332	33.1104	33.6721
	37.1094	38.3349	51.8807	26.537	39.2089	32.7368	26.4762	33.0148	25.692			39.1696	26.2541	52.085	38.295	33.5277	33.4102	27.5224	28.8377		35.1373	48.5144	23.2479	35.8812	33.8708	33.2552	33.533	33.3279
	37.1704	40.0647	53.7041	28.3645	41.0343	32.8405	27.7335	33.1822	26.4729			39.9884	27.0754	52.9014	39.0341	34.3061	33.3909	27.1069	29.1776		35.2787	48.6311	23.3693	36.0002	33.7156	33.1193	33.1343	33.2881
	37.2314	39.1061	52.7714	27.4363	40.1039	33.9175	28.7285	34.1929	27.339			40.1231	27.2122	53.0339	39.2121	32.7842	32.4079	26.1738	28.8113		35.7148	49.0822	23.8254	36.4538	33.9558	33.3497	33.2768	33.8289
	37.2925	38.9434	52.5129	27.1832	39.8481	32.9235	27.395	33.2687	26.3945			39.4535	26.5451	52.362	38.5774	32.1231	32.3158	25.8502	28.0595		35.955	49.3168	24.0639	36.6904	34.4045	33.7825	34.039	34.266
	37.3535	39.6142	53.244	27.9193	40.5816	32.0712	25.9031	32.2832	25.1859			37.9605	25.0544	50.8666	37.1584	32.4407	32.1039	26.3558	28.5427		35.1946	48.5145	23.2667	35.8906	33.9002	33.237	33.5895	33.9059
	37.4146	38.9002	52.5021	27.1813	39.8417	33.5501	27.3578	33.7019	26.2749			36.6399	23.7364	49.5433	35.8409	33.0954	32.659	25.7951	28.8042		36.0798	49.4929	24.2505	36.8717	33.5622	32.9323	32.9578	32.9346
	37.4756	38.3405	51.9205	26.6057	39.2631	32.975	26.1575	32.9862	26.1777			36.9987	24.098	49.8993	36.1764	33.254	32.8163	26.3396	28.8309		36.0039	49.3997	24.1619	36.7808	33.4304	32.7671	32.8611	33.5394
	37.5366	39.4544	53.0482	27.7381	40.3931	32.6692	25.7078	32.4657	26.5221			37.9006	25.0025	50.7987	37.0747	32.5444	32.47	27.2795	29.2223		35.1794	48.5776	23.3448	35.9612	33.3948	32.7829	32.8604	32.8284
	37.5977	39.6469	53.2341	27.9286	40.5813	32.6624	26.6382	32.577	26.2225			38.9397	26.0439	51.8354	38.0144	33.2273	33.2786	28.1991	30.1411		34.9786	48.2794	23.0518	35.6656	33.7319	33.1235	33.4985	33.3986
	37.6587	39.0156	52.5658	27.2658	39.9158	31.9798	26.2118	31.5526	25.0417			39.5717	26.6784	52.465	38.6789	33.1614	33.1025	27.6113	30.0208		35.747	49.0993	23.8766	36.4879	34.7503	34.0362	34.3233	34.1246
	37.7197	39.2065	52.7911	27.4954	40.1432	31.7825	26.7354	31.2257	25.2788			38.9661	26.0747	51.8573	38.0722	33.0743	33.3408	27.5516	29.2009		35.5193	48.8541	23.6359	36.245	33.7138	33.042	33.5076	33.2507
	37.7808	38.5883	52.1767	26.8858	39.5312	33.0065	28.2859	33.0269	27.0494			37.7949	24.9064	50.6835	36.9385	32.607	32.8552	27.5316	28.7671		35.8551	49.2333	24.0203	36.6268	32.9304	32.3105	32.3648	32.3191
	37.8418	38.4508	52.003	26.7175	39.3603	33.299	27.9548	33.8476	27.5252			38.6131	25.7272	51.4989	37.7385	32.1798	31.8526	26.275	28.5618		35.9218	49.2947	24.0864	36.6906	33.394	32.774	33.1833	33.422
	37.9028	38.7204	52.3123	27.0315	39.6719	32.9655	27.7553	32.9199	26.9641			38.0322	25.1484	50.9159	37.1859	32.3707	31.844	25.7116	27.9451		35.0216	48.3109	23.1075	35.7092	33.0307	32.4402	32.5522	32.9646
	37.9639	38.6542	52.2015	26.9261	39.5638	33.68	27.955	33.5393	27.3408			37.3509	24.4702	50.2317	36.5408	32.3742	32.1059	26.783	28.5431		34.9976	48.3581	23.1603	35.7592	33.8854	33.2206	33.5197	33.7611
	38.0249	38.8659	52.4665	27.1957	39.8311	34.0102	27.3839	33.7276	26.7458			37.9072	25.0288	50.7857	37.0228	32.0644	32.0281	26.4301	28.7647		35.1939	48.5762	23.3828	35.9795	33.7188	33.0343	33.1017	33.5188
	38.0859	38.5465	52.1147	26.8491	39.4819	32.3327	27.411	32.2652	26.4569			37.8732	24.9971	50.7492	37.0312	33.0599	33.0707	27.7423	29.7325		35.1646	48.5134	23.3258	35.9196	33.4886	32.8795	32.938	33.1321
	38.147	38.7929	52.3354	27.0751	39.7052	32.0409	25.9923	31.7587	25.4814			38.1922	25.3189	51.0655	37.285	33.861	33.6437	28.0934	30.0244		35.2181	48.6014	23.4183	36.0099	34.079	33.4587	33.6264	33.5867
	38.208	39.2114	52.7552	27.5002	40.1277	32.4977	24.9037	32.7248	25.2623			39.1793	26.3082	52.0505	38.2943	32.8955	32.5403	26.7569	29.6098		35.1347	48.4957	23.3175	35.9066	33.5842	32.9268	33.1269	32.9211
	38.269	39.4891	53.1216	27.8713	40.4964	32.7669	24.5097	32.6215	25.1882			38.2964	25.4274	51.1654	37.4541	31.992	32.3843	26.5117	28.8239		34.7742	48.1017	22.9289	35.5153	33.2498	32.6113	32.9361	32.6907
	38.3301	38.977	52.5962	27.35	39.9731	32.2832	25.7614	32.2599	25.8816			37.0793	24.2132	49.9453	36.2877	32.6842	32.2784	26.7686	28.4919		35.5265	48.8562	23.6881	36.2721	33.3897	32.7205	33.1491	32.766
	38.3911	38.3204	51.8759	26.6352	39.2556	32.1188	26.1725	32.5333	25.8585			37.5481	24.6844	50.4118	36.7379	32.2842	32.1595	27.2696	28.4623		34.9408	48.2132	23.0499	35.6316	33.764	33.1146	33.4236	33.8027
	38.4521	38.3005	51.8499	26.6136	39.2318	32.221	25.5268	32.2355	25.6927			37.0407	24.1796	49.9018	36.207	31.3573	31.174	26.0646	27.6456		34.9941	48.3311	23.1735	35.7523	34.7957	34.1118	34.1294	34.5633
	38.5132	38.2967	51.8603	26.63	39.2451	32.9813	26.2099	32.8313	26.4359			37.7132	24.8551	50.5713	36.8527	33.2764	33.5691	27.6626	30.4635		34.7196	48.0688	22.9154	35.4921	34.2346	33.5683	33.5279	34.0222
	38.5742	38.1383	51.6713	26.446	39.0586	32.6659	26.2534	32.6861	26.2522			39.1817	26.3257	52.0376	38.2841	33.7587	34.1962	27.9404	29.6483		33.7704	47.0652	21.9174	34.4913	33.4575	32.7902	33.0549	32.9559
	38.6353	38.2191	51.6849	26.4647	39.0748	33.0997	27.0685	33.3893	26.9104			38.4607	25.6072	51.3142	37.6194	32.7148	32.7242	26.5815	29.2003		35.223	48.5721	23.4299	36.001	32.7914	32.1637	32.1805	32.4654
	38.6963	38.0615	51.607	26.392	38.9995	32.8135	26.4638	32.6426	26.1934			38.7432	25.8923	51.5941	37.8959	33.331	33.1095	26.4729	29.0186		36.1337	49.4868	24.3489	36.9178	33.1161	32.4754	32.7107	32.6908
	38.7573	38.1871	51.6745	26.4655	39.07	31.486	25.3482	31.7241	25.6489			37.9932	25.1449	50.8416	37.1705	33.9075	33.6231	27.4136	29.0131		35.542	48.8519	23.7192	36.2856	33.6101	32.9969	32.9331	33.6332
	38.8184	39.2119	52.7306	27.5259	40.1283	31.7495	25.4619	32.1813	25.4311			38.1645	25.3188	51.0102	37.3028	33.9088	33.1624	26.7679	29.3833		34.8378	48.1568	23.029	35.5929	33.533	32.9505	33.0615	33.6233
	38.8794	39.4567	53.0085	27.809	40.4087	32.8379	25.8299	33.0311	25.7378			37.9637	25.1206	50.8069	37.1363	33.771	32.9744	27.0278	30.601		34.3547	47.6108	22.4884	35.0496	33.0301	32.3997	32.4996	33.0113
	38.9404	38.7153	52.2405	27.0444	39.6424	32.6649	25.6878	33.1037	25.7748			39.2896	26.4493	52.1299	38.4216	32.6722	32.4268	26.281	29.1713		34.3388	47.6156	22.4983	35.057	33.2925	32.6404	32.739	33.3336
	39.0015	37.0484	50.4571	25.2663	37.8617	32.7173	26.4903	33.0592	26.4379			40.0108	27.1725	52.8491	39.0834	33.4308	32.9818	26.1938	28.2721		34.2218	47.4721	22.3598	34.916	32.864	32.2421	32.6348	33.0135
	39.0625	38.0047	51.4735	26.2886	38.881	32.4383	25.8622	32.2375	26.5346			38.4019	25.566	51.2377	37.4918	33.729	33.5021	26.9792	28.0632		33.8448	47.0776	21.9705	34.524	33.0895	32.5302	32.6254	32.6091
	39.1235	38.8778	52.3676	27.1882	39.7779	32.2709	26.7023	32.0787	26.9607			38.823	25.9902	51.6558	37.9328	33.9433	33.4933	27.2266	28.4828		34.1291	47.3228	22.2208	34.7718	33.408	32.7897	32.9666	33.132
	39.1846	38.7939	52.3229	27.148	39.7355	31.9706	26.7203	32.2156	26.3385			39.7647	26.9343	52.5949	38.8506	33.6682	33.4081	27.388	29.8121		34.0772	47.2706	22.1741	34.7223	33.3102	32.7038	33.1086	33.3481
	39.2456	37.6445	51.1031	25.9338	38.5185	33.4386	26.4111	33.3974	26.1238			40.5539	27.726	53.3817	39.5703	33.268	33.2588	26.6437	29.2419		34.2159	47.4063	22.315	34.8606	33.5117	32.929	33.1413	33.3227
	39.3066	38.3238	51.8086	26.6448	39.2267	33.7373	27.636	33.3427	26.8944			39.7647	26.9392	52.5903	38.8125	32.9022	32.7313	26.7486	28.6528		33.8721	47.1361	22.0499	34.593	32.2636	31.6677	31.9064	31.6712
	39.3677	37.9087	51.3782	26.219	38.7986	34.1698	27.2112	33.8481	26.673			38.9982	26.1756	51.8207	38.0749	32.9292	33.1297	26.9967	28.5244		34.3111	47.5418	22.4614	35.0016	31.8979	31.3985	31.3926	31.4871
	39.4287	38.0845	51.5328	26.3796	38.9562	33.6124	26.0868	32.8672	25.8083			39.5279	26.7078	52.3479	38.6393	32.1113	32.3186	26.2489	26.9114		34.4576	47.7199	22.6431	35.1815	33.8814	33.2785	33.1893	33.6659
	39.4897	38.7238	52.2819	27.1332	39.7075	32.6655	28.0438	32.0803	27.104			38.5546	25.7373	51.3718	37.7083	32.8207	32.6833	26.1541	28.5421		34.2625	47.5065	22.4351	34.9708	33.9138	33.2788	33.5256	33.8302
	39.5508	37.9669	51.4497	26.3063	38.878	32.4142	27.6105	32.2718	27.1087			38.9149	26.1004	51.7292	38.0576	32.75	33.2207	27.099	30.001		34.84	48.1059	23.0404	35.5731	33.1321	32.5604	32.9121	32.5076
	39.6118	37.5467	51.0211	25.8837	38.4524	32.9933	27.1606	32.6714	26.5192			40.6648	27.853	53.4765	39.6328	32.7038	32.8187	27.2767	29.5225		36.1076	49.4682	24.4073	36.9377	31.821	31.3223	31.4485	32.0268
	39.6729	39.1586	52.7052	27.5734	40.1393	33.6669	26.4059	33.2515	26.3991			39.1712	26.3769	51.9655	38.2141	32.3278	32.2002	26.8983	29.2762		34.0379	47.3046	22.2484	34.7765	32.2034	31.638	31.6518	32.0736
	39.7339	39.0503	52.5324	27.4041	39.9682	32.2458	26.2983	32.2006	25.8418			38.2387	25.4474	51.03	37.3567	32.7272	32.4542	27.1423	28.759		34.0812	47.26	22.211	34.7355	34.0555	33.3921	33.4943	33.9338
	39.7949	38.5471	52.0779	26.9552	39.5165	31.7402	27.0129	32.1357	26.5395			40.602	27.7973	53.4067	39.5937	32.3443	32.2432	27.2101	29.2468		35.6102	48.8843	23.8397	36.362	34.0141	33.3644	33.6892	33.9328
	39.856	38.2447	51.7392	26.6211	39.1802	31.8365	26.5824	32.0149	26.5252			40.9779	28.1756	53.7802	39.9655	31.7422	32.2934	26.6463	27.3943		35.6449	48.9437	23.9036	36.4237	33.4214	32.8121	33.1341	32.9967
	39.917	38.1501	51.6284	26.5166	39.0725	31.3051	25.1562	31.2108	25.7777			40.1292	27.3301	52.9283	39.1297	33.4787	33.5596	27.1304	29.0623		34.6222	47.9032	22.8679	35.3856	33.0513	32.4751	32.7864	32.6152
	39.978	39.0075	52.5264	27.4194	39.9729	32.0729	26.809	32.1973	26.9547			40.1965	27.3998	52.9932	39.2795	33.4038	32.8499	26.6077	29.6514		34.0732	47.2848	22.2553	34.7701	31.9827	31.4108	31.8411	31.6841
	40.0391	38.1801	51.6813	26.5795	39.1304	32.976	26.924	33.0255	27.0076			44.9732	32.1643	57.782	43.794	36.3253	36.0016	32.2628	34.0522		33.8044	46.9892	21.9649	34.4771	32.3983	31.8715	31.9652	32.2612
	40.1001	38.5803	52.0191	26.9232	39.4711	33.9897	27.0839	33.5279	27.8052			45.0899	32.2818	57.8979	43.8862	35.8387	35.4196	32.0429	34.1447		34.309	47.4922	22.4741	34.9832	32.6368	32.0349	32.4844	32.6609
	40.1611	39.0226	52.5343	27.4429	39.9886	33.596	26.8224	32.8015	27.3126			39.436	26.6474	52.2246	38.5038	33.8362	33.0658	27.9764	29.5182		35.2704	48.5143	23.5011	36.0077	33.8523	33.165	33.2757	33.4061
	40.2222	37.8624	51.2947	26.2084	38.7516	33.4576	26.2336	33.0393	27.0632			39.0574	26.2709	51.8439	38.18	32.9315	32.4386	27.1788	28.9583		35.1039	48.3582	23.3499	35.8541	33.3248	32.7352	33.0199	32.6637
	40.2832	37.5609	50.9924	25.9122	38.4523	33.7609	26.5513	33.3264	26.7745			38.174	25.3906	50.9575	37.346	32.4822	32.3046	27.0324	28.9125		34.4688	47.716	22.7131	35.2146	33.2379	32.6048	33.0692	33.3058
	40.3442	38.3379	51.8223	26.7475	39.2849	33.3679	26.4489	33.1984	27.0826			38.6421	25.8613	51.4229	37.7673	33.5051	33.4217	27.2497	28.6252		35.2514	48.5487	23.5512	36.05	33.3701	32.7155	33.1403	32.9803
	40.4053	37.9207	51.3912	26.3213	38.8562	32.967	25.964	32.6726	25.7316			39.2072	26.4292	51.9851	38.3323	33.2776	32.7935	26.3434	27.7345		34.6154	47.8461	22.8533	35.3497	33.5625	32.9236	33.374	33.2194
	40.4663	38.4091	51.8889	26.8245	39.3567	32.6548	27.5988	32.5262	26.4236			39.5433	26.7676	52.319	38.6306	33.2013	32.9839	26.9053	28.0806		34.6331	47.8445	22.8579	35.3512	33.0764	32.4749	32.5602	33.1393
	40.5273	38.398	51.8538	26.7948	39.3243	32.1353	26.972	32.6062	27.278			38.0231	25.2501	50.7961	37.1286	33.3599	33.407	27.2166	28.7964		34.397	47.5799	22.5979	35.0889	33.3651	32.7962	33.1138	33.0672
	40.5884	38.3173	51.8017	26.7475	39.2746	32.3753	26.4876	32.705	27.3855			37.9332	25.1631	50.7033	37.1219	32.7916	32.6055	25.4565	27.9118		34.4621	47.6452	22.6698	35.1575	34.1847	33.4826	33.5065	34.2158
	40.6494	37.8237	51.2509	26.2028	38.7268	33.2155	26.2208	32.8159	26.2403			39.2568	26.4896	52.024	38.3661	31.7738	31.306	24.9362	28.6495		35.3841	48.5945	23.6235	36.109	34.5904	33.9029	34.3604	33.9075
	40.7104	38.064	51.4475	26.4044	38.9259	33.0406	25.426	32.7974	25.8046			39.3521	26.587	52.1171	38.4686	32.388	32.1149	25.9647	28.362		34.9636	48.2282	23.2627	35.7454	35.0262	34.3015	34.5624	34.7519
	40.7715	38.4876	51.9308	26.8934	39.4121	32.5482	26.5074	33.2329	26.69			36.5391	23.7764	49.3017	35.7805	33.8764	33.8164	27.6152	28.9744		34.9656	48.2065	23.2463	35.7264	34.5691	33.9062	34.3347	34.2654
	40.8325	38.1071	51.5332	26.5009	39.0171	33.2141	26.7302	33.5614	26.6442			36.5773	23.8186	49.336	35.7504	33.799	34.1354	28.3306	29.1668		35.1005	48.3244	23.3695	35.8469	32.9321	32.3713	32.578	33.0192
	40.8936	39.0866	52.5088	27.4825	39.9956	33.5131	26.0116	33.1612	25.3674			38.013	25.2562	50.7697	37.1167	33.5178	33.4826	27.6954	28.9514		35.3618	48.5682	23.6187	36.0934	33.8894	33.2308	33.2437	33.6058
	40.9546	39.3061	52.7446	27.7232	40.2339	31.9794	24.9113	31.5343	24.4154			37.6264	24.8724	50.3805	36.7647	33.4274	33.0615	27.6162	30.1139		34.9637	48.1725	23.2277	35.7001	34.8377	34.1426	34.1089	34.4809
	41.0156	38.7077	52.1041	27.0881	39.5961	32.0944	25.7116	31.8722	25.9852			39.1141	26.3629	51.8653	38.1598	33.3943	33.2545	27.5526	29.4848		34.1947	47.3791	22.4402	34.9096	33.3201	32.6812	33.0198	33.3832
	41.0767	38.3964	51.8301	26.8195	39.3248	31.8519	24.9269	31.4213	25.0802			39.3364	26.5875	52.0852	38.3747	33.0836	33.268	27.3434	28.9163		35.1073	48.2693	23.3365	35.8029	32.6294	32.086	32.4718	32.3092
	41.1377	38.2917	51.739	26.7334	39.2362	32.2698	25.5037	31.9248	24.8881			38.4938	25.7475	51.2401	37.6081	33.7407	33.8522	27.0989	28.9323		35.0022	48.2097	23.2814	35.7456	32.6118	32.0586	32.4322	32.3653
	41.1987	39.1055	52.5255	27.5258	40.0257	32.7851	25.1933	32.4643	25.0406			38.0433	25.2999	50.7866	37.2039	33.8691	33.6611	26.2386	27.5405		34.816	47.9782	23.0559	35.517	32.8645	32.2393	32.4699	32.6045
	41.2598	39.4144	52.9211	27.9255	40.4233	32.2347	25.2912	32.303	25.4274			37.3197	24.5792	50.0602	36.4958	33.1433	32.6007	26.0602	28.3721		35.0107	48.1725	23.2552	35.7138	33.5034	32.8759	32.915	33.5503
	41.3208	38.3334	51.7302	26.7404	39.2353	32.7448	24.8609	32.7347	25.9864			37.3856	24.6476	50.1235	36.5969	32.4929	32.2305	26.3057	27.6507		34.1109	47.2999	22.388	34.8439	33.8564	33.2252	33.429	33.8387
	41.3818	38.8348	52.3102	27.3261	39.8182	33.2501	26.3241	33.0616	27.1987			36.4782	23.7432	49.2132	35.7307	32.9636	33.113	26.7592	28.1251		33.0277	46.1157	21.2089	33.6623	33.6666	33.0512	33.4484	33.4736
	41.4429	38.3011	51.692	26.7135	39.2028	33.1442	26.4321	32.8267	26.8517			37.5156	24.7836	50.2475	36.6904	32.6771	32.7498	27.0428	28.2685		32.8842	45.9267	21.0265	33.4766	32.7625	32.2207	32.5263	32.4223
	41.5039	39.0024	52.4622	27.4896	39.9759	32.9649	25.789	32.8494	26.0697			38.498	25.7683	51.2277	37.5812	32.194	32.1767	27.7115	29.3594		34.2087	47.3899	22.495	34.9425	33.7399	33.1012	33.4003	33.2905
	41.5649	39.0488	52.5198	27.5525	40.0361	32.8018	26.7081	32.6287	27.1566			38.9158	26.1891	51.6425	37.9829	32.4987	32.3058	26.9264	29.432		34.2296	47.3717	22.4815	34.9266	33.2181	32.6225	32.7141	33.2945
	41.626	39.3156	52.7584	27.7968	40.2776	33.2099	27.3785	33.2173	27.1531			38.4006	25.676	51.1252	37.5046	32.7325	32.8363	27.1676	29.1474		33.3663	46.4822	21.5977	34.0399	32.7417	32.2	32.1046	32.6206
	41.687	39.2377	52.6767	27.7204	40.1986	32.6748	26.13	32.6701	26.2897			37.7694	25.0481	50.4906	36.9027	32.1749	32.7366	27.0464	28.7896		33.5259	46.6018	21.7227	34.1623	33.5613	32.9052	32.9239	32.9235
	41.748	39.409	52.8145	27.8635	40.339	32.7189	25.7396	32.8086	26.667			37.5196	24.8006	50.2386	36.6531	31.8319	32.0758	26.7014	28.3071		33.5582	46.6888	21.8159	34.2524	33.6346	33.0079	33.2275	33.6398
	41.8091	38.5008	51.8961	26.9501	39.4231	33.3175	25.7676	33.1684	26.2084			37.5624	24.8466	50.2781	36.7375	32.2799	32.2496	26.6069	27.4174		34.0645	47.2045	22.3367	34.7706	32.6737	32.0525	32.2758	32.4054
	41.8701	36.9252	50.2815	25.3405	37.811	32.7882	26.1486	32.7973	26.2062			38.6768	25.9638	51.3898	37.7902	34.1378	33.6639	27.6381	28.5229		33.8163	46.9385	22.0762	34.5073	33.7096	33.0755	33.5093	33.3012
	41.9312	37.595	50.8848	25.9508	38.4178	32.8609	27.0694	32.9436	26.7431			38.8098	26.0992	51.5204	37.9156	34.0293	33.8243	27.086	28.5548		33.8868	46.9565	22.0994	34.5279	33.3805	32.7463	32.9838	33.3855
	41.9922	37.308	50.6001	25.6707	38.1354	33.132	25.2678	32.9777	26.1101			38.7547	26.0471	51.4624	37.8254	33.4501	33.003	26.0435	28.4171		33.9339	47.036	22.1843	34.6102	33.3098	32.7344	32.6445	33.2731
	42.0532	36.7947	50.0391	25.1161	37.5776	32.756	25.5754	32.7538	26.5835			38.662	25.9569	51.367	37.8087	33.2463	32.7614	26.544	28.4076		34.0469	47.1385	22.2926	34.7156	33.731	33.0634	33.3777	33.0746
	42.1143	37.1356	50.4935	25.5757	38.0346	32.0636	26.1961	32.5506	27.063			37.9541	25.2514	50.6567	37.097	31.8867	31.4887	26.4496	28.0411		33.8516	46.9551	22.1144	34.5348	32.503	31.8946	31.9424	32.4474
	42.1753	37.3247	50.6089	25.6964	38.1527	33.0561	27.029	33.2309	26.7298			36.9937	24.2944	49.6929	36.2031	31.5639	31.1778	26.0748	27.4124		32.8571	45.8486	21.0138	33.4312	33.0618	32.5031	32.8128	32.9772
	42.2363	37.3759	50.7157	25.809	38.2624	32.9819	26.2627	33.3049	26.6425			38.0145	25.3179	50.711	37.1317	31.7828	31.4641	26.0786	27.3403		33.8419	46.8888	22.0603	34.4746	33.2178	32.5834	33.0425	33.2449
	42.2974	37.2226	50.5387	25.638	38.0884	32.0667	25.7574	32.2467	25.9847			37.5028	24.8089	50.1966	36.6563	32.0253	32.3425	26.4297	27.0666		34.4922	47.6567	22.8329	35.2448	32.4079	31.8087	31.8129	32.238
	42.3584	38.0791	51.3742	26.4787	38.9264	31.921	26.4795	32.043	25.1852			37.5647	24.8736	50.2558	36.7729	31.8533	32.3145	26.1743	27.2254		34.1417	47.2256	22.4082	34.8169	33.7154	33.0332	33.284	33.0327
	42.4194	38.0365	51.3612	26.4708	38.916	31.8447	26.624	31.6764	24.6918			37.1431	24.4547	49.8314	36.3007	32.0004	31.6867	26.5344	28.174		34.6084	47.7814	22.9692	35.3753	33.9567	33.289	33.2972	33.6659
	42.4805	37.8524	51.1383	26.2542	38.6963	31.7264	25.9725	31.6872	25.2675			38.0989	25.4134	50.7843	37.2477	32.5926	31.898	26.935	28.4481		34.4772	47.5734	22.7662	35.1698	33.1849	32.545	32.872	32.6404
	42.5415	38.5178	51.8723	26.9936	39.433	32.3439	26.3898	32.2753	25.8422			37.1633	24.4805	49.846	36.3768	30.6164	30.209	24.8493	26.2316		33.5206	46.5728	21.7711	34.172	32.4434	31.8869	31.9882	32.5527
	42.6025	38.0525	51.3347	26.4608	38.8978	33.1617	26.4863	33.0009	25.8855			37.3406	24.6609	50.0202	36.5665	30.8129	30.7601	25.689	26.4734		34.242	47.3668	22.5713	34.9691	32.44	31.8387	31.9838	32.3256
	42.6636	36.3262	49.5607	24.6928	37.1268	32.2634	26.4342	32.3856	26.1277			38.1483	25.4713	50.8253	37.277	31.4109	31.0904	25.4998	26.519		34.6194	47.6975	22.9075	35.3025	32.5095	31.9803	32.1196	32.068
	42.7246	36.3652	49.573	24.711	37.142	33.4682	26.496	33.4704	26.5936			37.1278	24.4532	49.8023	36.2969	31.8359	31.2696	25.2481	26.3585		33.6522	46.6902	21.906	34.2981	34.1298	33.4461	33.6432	33.9009
	42.7856	36.9434	50.2336	25.3777	37.8057	32.1539	25.423	31.8619	26.0023			37.5418	24.871	50.2126	36.7534	33.3599	32.9086	26.4829	27.0814		34.4925	47.5647	22.7876	35.1761	33.6703	33.0323	33.1859	33.7481
	42.8467	37.8659	51.1729	26.3226	38.7478	32.1833	25.404	32.2871	25.2005			38.7809	26.1124	51.4493	37.8628	32.3099	31.6648	25.7943	26.664		35.7068	48.9057	24.1325	36.5191	34.0783	33.4387	33.7324	33.6579
	42.9077	38.4128	51.7722	26.9272	39.3497	33.2837	26.0676	33.6393	26.0511			38.2331	25.5672	50.8991	37.4123	30.9899	30.007	25.0996	27.0251		34.6058	47.7381	22.97	35.3541	33.5243	32.8641	33.0271	32.8696
	42.9688	38.1103	51.4788	26.6395	39.0592	32.972	26.3012	33.2566	26.1747			38.6192	25.9566	51.2818	37.7232	30.9391	30.475	24.8668	26.8018		34.145	47.1999	22.4374	34.8186	32.8577	32.2199	32.2856	32.4065
	43.0298	38.669	51.9667	27.1329	39.5498	33.6751	25.8293	34.0278	26.4122			38.8214	26.1612	51.4815	37.9431	31.6922	31.6379	25.9233	27.1932		33.9008	46.987	22.2304	34.6087	33.3311	32.6809	32.873	33.1878
	43.0908	37.3145	50.5474	25.7188	38.1331	32.6773	25.4326	33.1284	26.2672			38.3215	25.6641	50.9789	37.4299	33.0817	32.6092	26.5958	27.9049		34.4831	47.5699	22.8192	35.1945	33.803	33.1293	33.115	33.8765
	43.1519	37.6642	50.9193	26.097	38.5082	32.7794	26.7187	32.9019	26.566			38.2052	25.5506	50.8598	37.364	32.8668	32.2527	26.6375	28.3214		34.4373	47.5518	22.8063	35.1791	33.4372	32.8047	32.7867	33.3883
	43.2129	37.5989	50.8643	26.0475	38.4559	32.9058	27.3409	33.0493	26.6568			37.915	25.2632	50.5667	37.0733	32.7733	31.5522	26.4963	28.3272		33.7597	46.7518	22.0123	34.382	33.1551	32.5767	32.6218	32.6939
	43.2739	37.72	51.0193	26.2088	38.614	33.0433	25.9896	32.8502	25.9754			38.152	25.5034	50.8006	37.3104	32.6237	31.6837	25.9793	28.448		33.8214	46.9037	22.1701	34.5369	33.1179	32.4653	32.5793	32.5762
	43.335	37.9307	51.2473	26.442	38.8446	32.2628	24.9856	31.341	25.0321			38.0811	25.4347	50.7274	37.222	32.5776	32.0343	26.2817	28.08		33.3372	46.3851	21.6576	34.0213	33.4511	32.7981	32.8604	33.3948
	43.396	37.6891	51.0109	26.2111	38.611	31.9463	23.5063	31.2674	24.429			36.942	24.299	49.5851	36.1466	31.8946	31.4708	26.9859	27.4544		34.8407	47.8993	23.1776	35.5385	34.0132	33.3562	33.6011	33.3677
	43.457	37.0318	50.2565	25.463	37.8597	32.4305	23.7405	32.3092	25.0415			36.9949	24.3545	49.6354	36.1683	32.4794	32.1397	26.6303	26.4387		34.2976	47.3402	22.6233	34.9818	33.0391	32.3943	32.4238	32.7795
	43.5181	38.6099	51.9274	27.1394	39.5334	31.88	24.8469	31.7329	24.7964			37.1322	24.4952	49.7692	36.3374	32.0003	31.2511	25.0629	26.1931		33.3017	46.3355	21.6254	33.9805	33.7034	33.0648	33.1054	33.1947
	43.5791	38.2766	51.5434	26.7608	39.1521	31.3478	24.7701	31.1862	25.321			37.233	24.5986	49.8674	36.4129	32.2407	31.2157	24.6761	26.0934		34.8655	48	23.2955	35.6477	34.0381	33.3676	33.6233	33.6449
	43.6401	38.6085	51.8826	27.106	39.4943	32.0933	25.4531	32.5601	26.3585			37.0026	24.371	49.6341	36.2351	32.112	31.2864	25.8562	26.9157		35.002	48.0456	23.3461	35.6959	32.4763	31.914	32.0398	31.9681
	43.7012	38.0352	51.3403	26.5688	38.9545	32.7082	24.756	33.3966	26.9322			37.8225	25.1941	50.4509	37.0172	32.427	31.8943	25.9124	27.9191		33.9037	46.9141	22.2204	34.5673	32.0124	31.4149	31.4224	32.1925
	43.7622	37.8913	51.1849	26.4204	38.8026	32.0138	25.077	32.2679	26.5095			38.2407	25.6148	50.8666	37.3959	32.2216	31.6608	25.8553	27.921		34.3722	47.3829	22.6959	35.0394	32.1583	31.5826	31.7242	31.7721
	43.8232	39.135	52.5159	27.7569	40.1364	32.2781	25.9266	32.0052	25.9618			37.2716	24.6487	49.8945	36.5027	32.2184	32.0087	26.9943	29.0593		34.8291	47.9033	23.2217	35.5625	32.5098	31.9804	32.2031	32.1186
	43.8843	39.4486	52.7592	28.006	40.3826	32.4371	25.8024	32.4858	26.5136			37.969	25.349	50.589	37.1117	31.9915	31.8291	26.3533	28.718		34.617	47.7169	23.0406	35.3788	33.1483	32.5762	32.9316	32.7753
	43.9453	38.9866	52.3179	27.5693	39.9436	32.6713	25.9231	32.8645	26.37			37.7979	25.1807	50.4151	36.9113	30.9111	31.2554	25.8682	27.5368		34.1572	47.2157	22.5453	34.8805	33.5668	32.901	32.9292	33.0763
	44.0063	38.1399	51.3913	26.6494	39.0203	32.823	26.4409	32.5276	25.6515			37.3738	24.7595	49.988	36.5842	32.2316	32.0333	26.2766	27.9738		33.7625	46.7911	22.1272	34.4592	33.2211	32.6479	33.0337	32.9039
	44.0674	37.9753	51.2251	26.4885	38.8568	33.3305	26.4641	33.0853	26.1549			37.7491	25.1379	50.3603	36.9375	32.3335	31.9261	26.8402	28.6248		34.5954	47.5949	22.9362	35.2656	31.2034	30.7237	30.9499	31.0681
	44.1284	37.7991	51.0609	26.3311	38.696	33.6937	26.1496	33.6669	26.4456			37.7312	25.1226	50.3398	36.8835	31.1193	30.9412	25.6783	28.0853		34.0118	47.0472	22.3942	34.7207	32.4603	31.9265	32.248	31.9525
	44.1895	38.5783	51.889	27.1644	39.5267	32.093	24.4897	32.1958	24.9442			37.6725	25.0669	50.278	36.8598	30.9107	30.8951	25.5211	28.2099		34.0372	47.0905	22.4434	34.767	33.9297	33.2948	33.409	33.481
	44.2505	37.7702	50.9976	26.2788	38.6382	32.1189	24.5307	31.8376	23.972			37.5063	24.9035	50.109	36.7256	31.5219	31.4931	25.8719	27.6761		33.4845	46.4635	21.8218	34.1426	34.3398	33.692	33.7411	34.2296
	44.3115	38.7106	51.9577	27.2454	39.6015	33.1062	25.4752	32.8283	25.5163			37.4618	24.8621	50.0614	36.6606	31.9736	32.0727	26.2979	27.5579		33.8654	46.847	22.2119	34.5294	33.6976	33.0847	33.0856	33.637
	44.3726	39.1072	52.3915	27.684	40.0377	32.6684	26.2998	32.692	25.8286			36.8467	24.2497	49.4437	36.0186	32.3287	32.0158	25.5236	27.0853		34.3721	47.3995	22.7702	35.0849	34.2051	33.4949	33.7483	34.0281
	44.4336	37.3062	50.4979	25.7959	38.1469	32.8201	26.3134	32.8471	26.4398			36.4376	23.8438	49.0313	35.6528	32.9156	32.4537	26.5931	28.6124		34.0973	47.0768	22.4527	34.7648	33.3004	32.6656	33.1153	32.6752
	44.4946	37.7357	50.9647	26.2703	38.6175	32.4691	25.6154	32.814	26.2645			36.7118	24.1208	49.3027	35.9005	32.303	31.8791	25.6688	27.3987		33.2957	46.2507	21.6325	33.9416	32.8351	32.2554	32.5803	32.4668
	44.5557	38.0338	51.3257	26.6356	38.9806	31.7471	25.9531	32.215	25.7937			36.5453	23.9575	49.1331	35.7942	31.5031	31.3667	25.1344	27.101		31.7404	44.5911	19.9785	32.2848	32.8844	32.3376	32.3491	32.5463
	44.6167	36.4878	49.593	24.9092	37.2511	32.7635	26.1235	32.7523	25.8318			37.3746	24.7897	49.9595	36.5605	32.5579	32.1299	26.0957	27.6426		32.2424	45.1461	20.5411	32.8436	32.9721	32.3699	32.5958	32.3471
	44.6777	37.2807	50.4931	25.8161	38.1546	33.8674	27.451	33.8298	27.3328			38.0612	25.4794	50.6431	37.247	32.1113	31.6754	26.4672	27.2104		33.7748	46.7411	22.1412	34.4412	32.6937	32.1422	32.3734	32.11
	44.7388	38.4268	51.6935	27.0218	39.3576	34.4136	27.4282	34.1102	27.3713			37.5049	24.9253	50.0845	36.646	31.3165	30.6609	25.6579	26.1688		33.8276	46.7533	22.1588	34.4561	33.5215	32.9022	32.9907	32.8668
	44.7998	37.7966	51.0281	26.3621	38.6951	32.8047	25.8743	32.6749	26.173			36.5675	23.9915	49.1435	35.7755	31.7516	31.5518	26.9105	27.6339		32.8606	45.819	21.231	33.525	33.2089	32.5986	32.9394	32.888
	44.8608	37.3395	50.5003	25.8403	38.1703	32.1507	26.2759	32.0628	26.7368			37.2299	24.6568	49.8029	36.4379	31.4262	30.9032	26.617	26.6733		33.4136	46.3133	21.7312	34.0223	32.2129	31.6167	31.9727	31.7554
	44.9219	37.0958	50.2924	25.6381	37.9653	33.1235	26.2311	32.9025	26.6415			38.2914	25.7212	50.8615	37.4008	31.7317	31.1052	25.6893	26.5785		33.719	46.6424	22.0655	34.3539	31.9274	31.4021	31.3626	31.9267
	44.9829	36.8959	50.1003	25.4526	37.7765	33.2734	26.5773	33.0022	25.998			37.2678	24.7005	49.8351	36.4446	32.0943	31.3956	25.7169	27.3566		33.5709	46.5394	21.9691	34.2542	32.5962	32.0556	32.2209	32.0928
	45.0439	38.0949	51.338	26.6961	39.017	33.0191	26.3234	32.7041	25.1321			38.3643	25.8005	50.9281	37.4493	31.3239	30.6676	25.4325	27.7685		34.1511	47.0804	22.5158	34.7981	31.9347	31.4008	31.6682	31.5079
	45.105	38.3944	51.6501	27.0145	39.3323	32.2665	26.2112	32.2731	25.2551			38.4403	25.8789	51.0017	37.6095	31.0765	30.7867	24.9111	26.8856		34.3166	47.2491	22.6902	34.9697	31.8941	31.3016	31.6434	31.9542
	45.166	38.4256	51.693	27.0622	39.3776	32.5435	25.5185	32.6956	25.358			37.1848	24.626	49.7435	36.3713	32.9401	32.2799	25.4481	27.5498		33.2535	46.1703	21.6177	33.894	31.8316	31.2889	31.4924	31.9897
	45.2271	37.7966	51.0185	26.3947	38.7066	31.838	24.7608	31.7522	24.6299			35.8736	23.3175	48.4296	35.1577	32.7941	32.5691	26.3937	27.8787		33.2241	46.0902	21.5432	33.8167	33.06	32.5	32.7488	32.7295
	45.2881	38.311	51.5363	26.9176	39.227	32.5221	24.1925	32.401	25.2875			36.1368	23.5846	48.689	35.36	32.4344	32.0833	25.797	27.5196		32.5457	45.4273	20.8866	33.1569	34.2578	33.5523	33.5905	34.121
	45.3491	37.8228	51.0325	26.4208	38.7266	32.8055	24.9538	32.2896	24.9482			37.227	24.6777	49.7762	36.38	32.7792	32.536	26.6428	28.1034		34.152	47.1214	22.5875	34.8544	34.0926	33.465	33.7083	33.5241
	45.4102	38.7945	52.0755	27.4692	39.7724	33.1893	24.3389	32.369	23.417			38.2788	25.7325	50.8251	37.4048	33.1803	32.7811	26.5894	28.4515		34.6526	47.6506	23.1212	35.3859	32.6268	32.022	32.4271	32.2455
	45.4712	38.4754	51.7232	27.1225	39.4228	33.0002	25.8063	32.5545	24.1018			37.5172	24.9736	50.0608	36.6503	32.8592	32.6018	25.9779	27.7166		33.3837	46.2561	21.7334	33.9948	32.5579	31.9479	32.2096	32.0787
	45.5322	37.3673	50.5764	25.9817	38.279	32.6553	27.2946	32.3965	25.4618			37.3379	24.7974	49.8783	36.4903	32.1792	32.0717	26.3104	27.5969		33.8042	46.7527	22.2359	34.4943	33.2873	32.6743	32.8394	33.209
	45.5933	37.4847	50.6748	26.0868	38.3808	32.5498	25.5987	32.3444	25.0687			38.167	25.6302	50.7038	37.2684	32.4571	31.8908	25.9913	26.956		33.5255	46.4225	21.9117	34.1671	34.5934	33.9286	33.9363	34.5165
	45.6543	37.1531	50.2776	25.6947	37.9861	31.581	24.7879	31.436	25.1008			38.3505	25.816	50.885	37.5314	30.9252	31.4439	25.5793	25.661		33.8412	46.8066	22.3019	34.5542	33.9458	33.2863	33.506	33.5027
	45.7153	37.6019	50.7387	26.1631	38.4509	32.8368	25.8935	32.7074	25.63			37.8113	25.2801	50.3425	36.9945	30.2385	30.2321	25.0132	24.6963		34.0407	47.0112	22.5126	34.7619	32.9019	32.2783	32.6813	32.4999
	45.7764	37.9397	51.1493	26.5791	38.8642	33.1726	26.1978	33.4983	26.3091			38.6287	26.1005	51.1568	37.7086	32.3241	31.5082	25.0867	25.6889		33.7184	46.6667	22.1738	34.4203	33.1377	32.5287	32.5678	32.8669
	45.8374	38.3554	51.5287	26.9647	39.2467	30.9516	26.0395	31.5838	26.5106			38.7408	26.215	51.2666	37.8845	32.6719	32.4019	26.1278	27.0992		34.5036	47.4062	22.9202	35.1632	32.9675	32.3441	32.5595	32.824
	45.8984	38.0874	51.2755	26.7171	38.9963	31.8661	26.0623	32.0764	25.6723			36.4924	23.9694	49.0154	35.7382	31.4934	31.0493	25.2959	26.4915		35.0008	47.9743	23.4934	35.7339	32.8728	32.2626	32.596	32.682
	45.9595	37.6482	50.7799	26.2281	38.504	32.7401	25.2861	33.1077	25.6231			36.6565	24.1376	49.1754	35.9214	31.4948	31.1169	24.7078	26.1064		33.6818	46.543	22.0679	34.3055	32.9411	32.3606	32.3086	32.9244
	46.0205	37.8207	50.9967	26.4508	38.7238	31.9908	23.808	32.0469	24.6556			38.4842	25.9679	51.0005	37.5989	32.6456	32.6043	26.112	27.5468		33.8511	46.7268	22.259	34.4929	33.0644	32.4702	32.894	32.4386
	46.0815	38.2377	51.4222	26.8826	39.1524	31.7604	24.5699	30.9479	24.8576			37.6061	25.0927	50.1195	36.7772	33.348	33.2191	26.7946	28.4621		33.8437	46.7368	22.2744	34.5056	32.6615	32.1073	32.5227	32.7031
	46.1426	38.6096	51.7742	27.2405	39.5073	32.3976	25.3623	31.7363	24.4339			36.952	24.4419	49.4621	36.1064	32.2942	31.2729	24.4188	27.0603		33.3624	46.218	21.7617	33.9899	33.4969	32.9038	32.8468	33.3754
	46.2036	38.2299	51.443	26.9152	39.1791	30.6018	25.3965	30.37	24.843			37.5298	25.0228	50.0368	36.6771	32.8572	32.0509	25.4673	27.453		33.536	46.4194	21.9694	34.1944	33.2193	32.6322	32.6609	33.1068
	46.2646	37.2809	50.4441	25.9221	38.1831	31.3211	25.8928	31.7352	25.4537			36.1119	23.6076	48.6162	35.3932	32.1749	31.8711	25.5149	27.1456		32.878	45.7263	21.2817	33.504	32.248	31.7326	31.7108	32.2162
	46.3257	37.7006	50.7957	26.2815	38.5386	31.7547	25.2897	32.145	25.2231			36.5953	24.0947	49.0959	35.7886	31.0617	31.1278	25.3093	25.9531		32.5099	45.3061	20.8683	33.0872	31.9041	31.3415	31.4353	32.0807
	46.3867	38.8106	51.9773	27.4678	39.7225	31.8976	25.2142	32.3638	25.6879			36.4543	23.9563	48.9524	35.7157	31.2841	31.5251	25.3286	25.4222		33.0511	45.9258	21.4941	33.71	32.3087	31.7135	31.8287	31.9749
	46.4478	38.6759	51.8164	27.3133	39.5648	32.0969	24.912	32.4374	25.6378			37.5838	25.0891	50.0784	36.7415	32.062	31.331	25.8803	27.0374		33.5068	46.3592	21.9336	34.1464	33.1171	32.475	32.5364	32.7421
	46.5088	39.1744	52.3658	27.8688	40.1173	31.9985	25.1623	32.2485	25.7414			37.5209	25.0289	50.0129	36.6561	31.6072	30.8916	27.0653	27.9247		33.2076	46.0658	21.6462	33.856	31.814	31.303	31.6133	31.2826
	46.5698	39.1174	52.3556	27.8643	40.1099	31.4326	25.0696	32.0315	26.0109			36.1442	23.6551	48.6332	35.3869	31.6503	31.8046	26.0178	26.7914		33.0815	45.9158	21.5031	33.7094	32.6344	32.0378	32.4492	32.2002
	46.6309	38.1943	51.369	26.8839	39.1264	30.4592	24.8572	31.1979	25.7587			35.3224	22.8368	47.808	34.6	31.7589	32.2529	25.7974	25.9987		33.8413	46.6775	22.2704	34.474	32.9309	32.3145	32.3924	32.4335
	46.6919	37.8689	51.0423	26.5642	38.8033	30.5075	24.611	31.4795	25.1746			36.3757	23.8934	48.8579	35.5696	31.232	31.7896	25.9819	26.4717		33.2586	46.0859	21.6848	33.8854	33.3916	32.7642	32.7289	33.5218
	46.7529	38.422	51.5602	27.0879	39.324	31.4463	24.03	32.1868	26.2764			36.9074	24.4281	49.3867	36.0921	31.4363	31.6735	25.7965	26.8945		34.3672	47.2293	22.8349	35.0321	34.0946	33.4526	33.8304	33.8597
	46.814	38.1165	51.245	26.7785	39.0117	31.1918	24.0261	31.3559	24.7177			36.8243	24.3478	49.3009	35.998	32.2813	32.1943	25.8993	26.528		33.3659	46.256	21.866	34.061	33.108	32.4755	32.6843	33.2518
	46.875	37.3889	50.5191	26.0595	38.2893	30.2127	25.0665	30.464	23.5464			36.652	24.1789	49.1251	35.821	31.9109	31.5303	25.9251	27.1962		32.8277	45.633	21.2512	33.4421	32.9729	32.3983	32.5016	33.0636
	46.936	38.668	51.8681	27.4144	39.6413	30.7751	26.2021	30.6887	24.843			37.2131	24.743	49.6831	36.3772	31.2558	30.7688	25.5694	26.8568		34.102	46.9819	22.6058	34.7938	32.4695	31.934	32.1199	32.3317
	46.9971	38.2156	51.3421	26.894	39.118	31.5919	26.0895	31.3194	24.6481			35.5943	23.1269	48.0616	34.8278	31.4839	31.2609	25.6537	27.7836		33.346	46.1911	21.8203	34.0057	32.1248	31.5725	31.6783	31.9996
	47.0581	37.0259	50.072	25.6299	37.851	30.7606	25.7454	30.5654	24.3967			37.0576	24.5943	49.5209	36.2447	31.8824	31.3396	25.076	27.4842		31.9701	44.7002	20.3361	32.5181	33.1981	32.5562	33.0325	32.5618
	47.1191	36.268	49.3321	24.8966	37.1143	30.8862	25.7345	30.7842	24.9864			38.1376	25.6767	50.5985	37.3	32.1135	32.2392	27.0783	27.9025		32.13	44.9428	20.5857	32.7643	32.5142	31.96	32.0226	32.3584
	47.1802	36.0346	49.0641	24.6354	36.8498	31.6097	25.0918	30.7998	24.9975			37.7467	25.2891	50.2043	36.9356	31.6698	31.831	27.293	28.3381		31.9881	44.7238	20.3721	32.5479	33.5723	32.9779	33.0951	33.5525
	47.2412	36.8191	49.8678	25.4456	37.6567	31.7788	24.915	31.2051	24.843			37.401	24.9461	49.8559	36.5496	31.9564	31.4658	26.5419	27.5481		32.3755	45.1098	20.7662	32.938	33.0759	32.4523	32.6409	32.7068
	47.3022	37.7213	50.8156	26.4	38.6078	30.4797	24.7531	30.4672	24.8012			36.3533	23.902	48.8045	35.6134	32.3506	31.6775	25.812	27.1641		33.6655	46.5192	22.1801	34.3497	33.2235	32.575	32.5872	33.2818
	47.3633	38.9082	52.0341	27.6245	39.8293	29.6833	23.7864	30.0242	23.9328			37.7344	25.2866	50.1822	36.8704	32.384	32.2649	26.3326	27.662		33.0321	45.8563	21.5234	33.6899	33.2387	32.5808	32.8295	33.1198
	47.4243	38.4744	51.6163	27.2116	39.4139	30.4457	23.7754	30.7362	24.3763			38.1708	25.7256	50.6159	37.3395	30.4984	31.0405	25.8175	27.6157		33.3423	46.1085	21.7824	33.9455	33.5472	32.8858	33.2653	32.8927
	47.4854	38.0091	51.0789	26.6818	38.8803	30.7786	23.7483	30.5749	24.4211			37.6369	25.1946	50.0791	36.8113	29.9448	30.5115	24.1297	25.5273		33.999	46.8685	22.5484	34.7085	33.2696	32.6299	32.8831	32.7903
	47.5464	37.9623	51.0422	26.6499	38.846	32.3391	24.1987	31.6046	26.0231			36.6094	24.1702	49.0485	35.8295	31.6514	31.9112	25.8219	26.5192		33.8042	46.648	22.3341	34.491	33.6269	32.9529	33.0994	33.5037
	47.6074	38.2614	51.3342	26.95	39.1421	32.5196	24.314	31.8436	25.0378			37.1966	24.7608	49.6325	36.3956	30.6044	30.6666	25.2768	26.5723		33.2884	46.0503	21.7426	33.8965	32.787	32.1893	32.3709	32.301
	47.6685	38.4433	51.5203	27.141	39.3306	32.1662	24.8168	32.0418	25.3322			37.7748	25.3422	50.2073	36.9374	30.2691	29.9249	25.3397	26.0296		33.5544	46.362	22.0613	34.2117	32.1369	31.5601	31.8172	31.6329
	47.7295	37.3749	50.4623	26.0903	38.2763	32.4281	25.0838	32.5026	25.7532			37.9269	25.4971	50.3566	37.0368	30.2739	30.047	25.3784	25.8334		33.7621	46.6323	22.3374	34.4848	31.0034	30.461	30.9062	31.014
	47.7905	37.7155	50.7817	26.4156	38.5987	30.8852	23.8096	30.9819	24.5103			36.1643	23.7374	48.5911	35.3995	31.9867	31.5959	25.362	27.1765		33.1445	45.9133	21.6245	33.7689	31.5427	31.0117	31.1795	31.1035
	47.8516	36.563	49.5641	25.2034	37.3838	31.1397	23.2046	31.5036	24.5888			36.5603	24.1378	48.9827	35.7333	31.29	30.3956	23.7601	25.694		32.5903	45.3776	21.0956	33.2366	31.5592	30.9946	31.4693	31.2663
	47.9126	36.2733	49.2764	24.9234	37.0999	31.2102	24.9736	31.3248	24.6286			38.224	25.8041	50.6439	37.4058	31.9793	31.7359	25.5592	25.9739		32.5464	45.315	21.0388	33.1769	31.3451	30.7988	31.2406	31.4218
	47.9736	36.9297	49.8992	25.5515	37.7253	30.536	25.9002	30.4195	25.1458			37.2152	24.7982	49.6322	36.4477	32.1486	32.478	26.0944	26.0884		31.3316	43.9635	19.6937	31.8286	32.4025	31.8156	32.0431	31.8861
	48.0347	36.5128	49.5082	25.1681	37.3381	30.4129	25.0276	30.0759	24.7666			37.2242	24.8106	49.6377	36.4358	31.6542	32.2065	26.3223	26.1496		32.2679	44.9815	20.719	32.8503	32.8338	32.278	32.6468	32.2742
	48.0957	37.8402	50.8552	26.5211	38.6882	29.7666	23.8367	29.6659	24.3612			37.1551	24.7446	49.5656	36.3032	31.8753	31.9405	27.0831	27.4416		32.9096	45.6887	21.4317	33.5602	32.1519	31.635	31.8504	31.7691
	48.1567	37.3125	50.3395	26.0112	38.1754	30.0171	24.7049	30.2482	25.9068			37.9334	25.5263	50.3404	37.1131	31.6766	31.6019	26.4783	26.8552		33.028	45.8287	21.5785	33.7036	32.8	32.1615	32.3068	32.883
	48.2178	38.0222	51.0853	26.7649	38.9251	30.9652	24.9522	30.5204	25.588			38.9453	26.5414	51.3492	38.0123	30.8344	30.8109	26.1127	25.8972		33.2566	46.0498	21.8051	33.9274	32.7089	32.1649	32.102	32.4513
	48.2788	38.2307	51.2554	26.9398	39.0976	30.6893	24.9518	30.3585	25.0165			39.4063	27.0054	51.807	38.4513	31.0128	30.8361	26.508	26.8939		31.6498	44.3	20.0614	32.1807	31.6284	31.0759	31.1017	31.811
	48.3398	37.5979	50.6349	26.3268	38.4808	31.8294	25.7292	30.926	24.2717			39.1335	26.7356	51.5313	38.2647	31.6274	31.3529	26.9839	28.1566		31.771	44.5029	20.2725	32.3877	32.16	31.6307	31.8742	32.1923
	48.4009	38.4382	51.4581	27.1564	39.3073	32.5088	26.5978	31.638	25.2554			38.1928	25.7981	50.5876	37.2972	31.3873	30.8605	25.563	26.9639		33.1522	45.8967	21.6721	33.7844	32.3835	31.7719	31.967	32.0621
	48.4619	38.4213	51.5	27.2042	39.3521	31.3509	25.2924	31.279	24.5026			36.5758	24.1841	48.9675	35.7714	31.3336	30.5833	25.6513	26.9736		32.28	44.9867	20.767	32.8768	32.8102	32.2338	32.5897	32.847
	48.5229	38.9592	52.0008	27.7111	39.856	31.7975	24.8022	32.4251	24.4665			34.9745	22.5865	47.3624	34.2391	31.7062	31.2129	26.0331	27.3682		31.609	44.2208	20.0096	32.1152	33.5031	32.867	32.9886	32.9041
	48.584	38.8325	51.9264	27.6432	39.7848	31.3235	25.5511	31.9539	26.0855			37.0144	24.6301	49.3988	36.1757	31.1596	31.0889	25.4233	26.6757		32.7489	45.4897	21.2842	33.387	32.7639	32.1621	32.1442	32.8774
	48.645	38.7364	51.8341	27.5572	39.6956	31.588	25.5703	32.2887	25.9914			36.9226	24.5404	49.3047	36.1108	31.6879	31.5175	25.9308	27.5811		33.4157	46.1494	21.9509	34.0501	30.8595	30.3881	30.342	30.3669
	48.7061	39.0854	52.2241	27.9538	40.089	31.7029	24.7485	32.5253	25.365			36.3974	24.0194	48.7754	35.6346	32.1015	31.7326	26.1418	26.7407		33.1355	45.921	21.7279	33.8244	30.6975	30.1809	30.4909	30.3313
	48.7671	38.2055	51.2548	26.9906	39.1227	31.0068	23.662	31.5828	25.1279			36.9411	24.5657	49.3164	36.153	31.74	31.7115	26.5661	27.1542		32.0508	44.7279	20.5418	32.6349	30.8777	30.3605	30.7214	30.3528
	48.8281	38.6633	51.7406	27.4833	39.612	30.2324	23.8412	30.818	25.3057			35.9687	23.5968	48.3405	35.2688	31.9168	31.56	26.4063	26.778		32.7681	45.4391	21.2593	33.3492	31.8101	31.243	31.6062	31.6902
	48.8892	37.7933	50.8265	26.5746	38.7005	30.4124	23.7006	30.8634	25.5691			36.5184	24.1497	48.8872	35.7427	30.4923	30.0586	24.5713	25.4244		32.4854	45.1601	20.986	33.0731	32.502	31.9604	32.146	31.9096
	48.9502	37.4787	50.4406	26.1961	38.3184	31.8424	25.2692	31.8241	26.9762			36.3454	23.9802	48.7105	35.5767	30.9074	30.9411	25.3612	25.4705		32.2397	44.9587	20.7918	32.8752	32.6104	31.9918	32.346	32.5847
	49.0112	37.5726	50.5682	26.3299	38.4491	31.1561	25.245	31.0873	25.6912			37.2028	24.8406	49.5651	36.3781	31.2369	31.3439	26.5188	27.1681		32.6246	45.3118	21.1513	33.2316	31.8803	31.3427	31.5417	31.7799
	49.0723	38.1642	51.2135	26.9828	39.0981	32.0505	24.7215	31.8743	25.0718			35.5798	23.2204	47.9391	34.8175	30.7165	30.6579	26.4816	26.96		32.7339	45.4257	21.2723	33.349	32.1994	31.6732	31.9504	32.1938
	49.1333	38.828	51.8883	27.6626	39.7754	31.684	24.4195	31.5733	25.067			36.0878	23.7324	48.4432	35.2935	30.1539	29.9491	26.1787	27.2128		32.6456	45.332	21.1847	33.2584	32.7447	32.1087	32.4603	32.1848
	49.1943	36.8558	49.7503	25.5314	37.6409	30.2513	23.886	30.2698	24.0853			37.0389	24.6865	49.3912	36.2523	30.9002	30.8245	25.6288	26.7235		31.6897	44.3281	20.1874	32.2578	32.8219	32.2791	32.5909	32.2368
	49.2554	37.2066	50.1906	25.9792	38.0849	31.4879	24.7023	31.4957	25.3166			36.6784	24.329	49.0277	35.931	30.3869	30.293	23.9049	25.592		32.0764	44.7272	20.5934	32.6603	32.3607	31.7827	31.9239	32.2065
	49.3164	37.2137	50.1599	25.9545	38.0572	31.4658	24.7787	31.5327	25.9761			35.7359	23.3899	48.0818	35.0485	30.2932	30.2059	23.6796	25.4235		32.6515	45.3455	21.2175	33.2815	32.3765	31.8235	31.8244	32.3853
	49.3774	38.3151	51.3602	27.1622	39.2612	30.9284	24.667	30.9511	25.5308			36.2098	23.8675	48.5522	35.4417	30.6992	30.9526	24.9057	26.0647		32.4368	45.0496	20.9276	32.9886	33.1497	32.5204	32.8177	32.9776
	49.4385	38.4544	51.4424	27.2497	39.346	31.7426	23.5042	31.8085	25.352			37.4664	25.1275	49.8053	36.64	31.7377	31.6884	25.4981	26.7628		31.9096	44.5173	20.4021	32.4597	32.8686	32.2485	32.5248	32.371
	49.4995	37.0975	50.0248	25.8393	37.932	31.0877	23.2487	31.4921	24.3169			38.0674	25.7312	50.4036	37.2011	32.3113	31.9914	25.5717	26.5065		31.2155	43.8416	19.7324	31.787	32.4374	31.8708	31.9873	32.5769
	49.5605	37.369	50.3126	26.1335	38.223	30.9373	23.7518	31.6014	24.8212			37.3957	25.0629	49.7285	36.5507	31.6662	31.3414	25.5814	26.7335		30.3872	42.9096	18.8082	30.8589	32.3356	31.7359	31.9416	32.2036
	49.6216	36.8743	49.8003	25.628	37.7141	31.7018	24.0865	32.1756	25.1396			37.6033	25.2736	49.933	36.7235	31.343	30.9248	23.9801	25.731		32.1259	44.775	20.6808	32.7279	33.2182	32.6353	32.6661	33.1108
	49.6826	37.8577	50.8223	26.6572	38.7398	31.9034	24.4456	32.2337	25.2306			36.7852	24.4588	49.1116	35.9573	31.5411	31.286	25.0534	25.551		31.682	44.3217	20.2326	32.2771	33.4439	32.8445	33.0706	33.1876
	49.7437	38.5729	51.546	27.3864	39.4662	31.45	24.5218	31.6282	25.2903			36.3152	23.9923	48.6381	35.4996	31.0326	30.7808	25.4486	26.5475		30.7876	43.3423	19.2603	31.3013	31.9435	31.3837	31.7252	31.6228
	49.8047	38.4601	51.4974	27.3447	39.421	31.6293	25.0591	31.5971	26.0728			37.0354	24.7164	49.3544	36.2022	30.408	30.1771	25.5594	26.1914		31.6458	44.2911	20.2168	32.254	31.4853	30.9155	31.1323	31.3987
	49.8657	38.2773	51.2337	27.0868	39.1603	31.0112	25.4453	30.9091	26.7015			37.26	24.9438	49.5762	36.4036	29.8102	29.8237	24.7198	25.3803		32.681	45.3224	21.2537	33.288	33.1108	32.5232	32.6742	32.6745
	49.9268	38.2751	51.2814	27.1432	39.2123	30.3389	25.3961	30.7723	25.7254			36.4989	24.1865	48.8113	35.6909	31.0637	31.1336	26.1978	27.4987		32.4102	45.0712	21.0093	33.0403	32.7894	32.1971	32.2405	32.9333
	49.9878	39.8689	52.9484	28.8164	40.8824	30.1355	23.5307	30.6472	24.9516			39.6876	27.3786	51.9967	38.7828	31.0598	31.5237	26.5952	26.6781		33.1956	45.8863	21.8314	33.8589	32.2226	31.7103	31.6338	32.1164

## Sheet: Fig. 1d
Power Spectral Density (dB)
	Frequency	Occluded LED										40 Hz LED										Random LED
	80.0171	30.7942	41.1622	21.361	31.2616	21.4214	16.2549	21.561	17.186			29.1366	18.9939	39.2792	28.7236	22.9506	23.4735	19.9571	19.978			23.1181	33.0744	13.3526	23.2135	22.4519	22.4994	22.8037	23.0806
	80.0781	29.2846	39.6209	19.8311	29.726	20.9763	16.5846	21.0113	17.2059			29.057	18.9188	39.1952	28.6124	23.011	23.0195	19.4152	20.3173			22.9343	32.8877	13.1753	23.0315	23.2832	23.351	23.4909	23.3464
	80.1392	28.9648	39.3083	19.5293	29.4188	22.3089	16.6174	22.4111	18.4122			28.216	18.0836	38.3485	27.8627	22.7749	23.2464	20.4134	20.7698			22.5008	32.4338	12.7334	22.5836	22.9471	23.0825	23.2877	23.3327
	80.2002	28.1209	38.3757	18.6091	28.4924	22.3464	16.9967	22.9774	20.4263			28.685	18.559	38.8111	28.305	22.5652	23.7062	21.4791	21.1483			23.0483	33.029	13.3397	23.1843	23.3847	23.2905	23.7895	23.5835
	80.2612	28.0216	38.3175	18.5614	28.4395	21.8484	17.3134	22.3687	20.3511			29.0159	18.8951	39.1368	28.5807	21.3723	22.5152	20.1143	20.1411			23.494	33.4402	13.761	23.6006	23.538	23.435	23.6964	23.5772
	80.3223	28.1361	38.3585	18.6135	28.486	20.9549	17.4801	21.3363	19.6555			28.4207	18.3045	38.5369	28.0638	21.2689	22.3267	19.0643	19.3388			23.0026	32.9655	13.298	23.1318	22.6756	22.8381	23.1167	22.6977
	80.3833	27.1284	37.3539	17.6193	27.4866	21.0689	17.8396	21.251	19.4524			27.4696	17.359	37.5802	27.1925	23.6055	24.1286	21.1101	20.825			23.3851	33.3641	13.7092	23.5367	22.2587	22.3267	22.7031	22.6595
	80.4443	27.6938	37.902	18.1801	28.0411	23.067	18.7109	22.9307	19.3759			28.0475	17.9429	38.1522	27.6847	23.0068	22.7621	20.3724	21.0473			23.7487	33.6978	14.0527	23.8753	22.0682	22.0433	22.4992	22.0764
	80.5054	26.7917	36.954	17.2416	27.0978	22.7959	18.2494	23.1906	19.6415			27.6821	17.5827	37.7816	27.3136	21.9252	22.6577	20.5501	20.8756			22.3803	32.2938	12.6592	22.4765	22.8019	22.8079	23.2167	23.1012
	80.5664	27.4011	37.5514	17.8537	27.7025	21.7909	18.422	22.526	20.0891			27.0685	16.975	37.1619	26.7522	22.2994	23.1372	20.6547	20.9932			23.6149	33.5544	13.9332	23.7438	22.541	22.6232	22.9184	22.61
	80.6274	28.2465	38.4594	18.7704	28.6149	21.4483	18.1887	21.6494	19.7384			27.96	17.8726	38.0474	27.6594	22.3787	22.8004	21.269	21.2412			24.0132	34.0077	14.3954	24.2015	23.2415	23.3415	23.5605	23.8759
	80.6885	28.0917	38.2769	18.6005	28.4387	22.036	18.24	22.3179	19.2718			27.976	17.894	38.0579	27.5784	21.5974	22.3711	20.2994	19.6552			23.3418	33.3126	13.7118	23.5122	23.1631	23.0433	23.7966	23.7034
	80.7495	29.0323	39.3373	19.6707	29.504	21.2208	16.7496	20.6985	17.8564			28.4408	18.364	38.5176	28.08	22.0455	22.8866	20.6278	19.7119			22.7928	32.7302	13.141	22.9356	23.7386	23.5605	24.0619	24.209
	80.8105	28.197	38.4107	18.7549	28.5828	21.5927	16.5013	21.155	18.5091			28.9332	18.8627	39.0036	28.5363	21.841	22.8052	20.8178	20.5756			21.597	31.4254	11.8459	21.6357	23.4845	23.3469	23.8521	23.9138
	80.8716	29.3497	39.5836	19.9396	29.7616	21.8562	15.7028	21.4161	17.7624			29.75	19.6846	39.8154	29.3	21.5747	22.1523	19.8123	20.5098			22.9258	32.7803	13.2159	22.9981	23.3336	23.1795	23.6602	23.7111
	80.9326	28.7495	38.929	19.2953	29.1121	21.8589	17.1782	22.3272	18.451			28.1574	18.0968	38.218	27.767	22.43	22.4724	20.1634	19.8755			23.4077	33.2676	13.7105	23.4891	22.3422	22.2349	22.3606	23.0198
	80.9937	28.1873	38.366	18.7431	28.5546	21.6545	18.3828	21.5253	18.0073			26.7893	16.7348	36.8437	26.5116	23.2631	23.3447	20.3045	19.7696			22.2042	32.0795	12.5354	22.3074	21.8714	22.0696	22.1197	22.2976
	81.0547	28.2162	38.4104	18.8	28.6052	21.235	19.078	20.6631	18.7488			26.9319	16.8834	36.9802	26.6355	23.1913	23.4754	19.791	19.121			22.55	32.3749	12.8415	22.6082	21.4868	21.4901	21.6729	21.6094
	81.1157	28.1642	38.3125	18.7131	28.5128	21.9631	18.4718	21.8984	19.6425			27.3573	17.3149	37.3997	27.0056	22.7397	23.6274	20.7814	19.4546			22.8628	32.7419	13.2211	22.9815	21.3593	21.3079	21.3523	21.3272
	81.1768	28.5392	38.7426	19.155	28.9488	20.7845	18.013	20.773	19.1618			27.5949	17.5575	37.6322	27.3007	22.5696	23.9106	20.3839	19.6144			23.8364	33.7078	14.1987	23.9533	21.884	22.0766	22.0674	22.0878
	81.2378	29.0086	39.196	19.619	29.4075	21.7066	17.1373	21.8014	18.05			28.1048	18.0739	38.1358	27.7619	23.0295	24.0375	20.2628	19.5927			24.0287	33.9305	14.4311	24.1808	21.9469	21.9039	22.4066	22.2921
	81.2988	28.4851	38.7014	19.136	28.9187	22.2158	16.6701	22.3009	18.0232			28.9199	18.8934	38.9462	28.5146	22.8058	22.846	19.6864	19.6933			23.4226	33.3426	13.8539	23.5982	21.9111	22.0836	22.2434	21.8846
	81.3599	29.4556	39.6683	20.1144	29.8913	22.3306	16.4047	22.1012	17.73			27.826	17.8053	37.8466	27.5104	22.0263	22.1684	19.3213	19.6955			23.1166	33.0061	13.5285	23.2673	23.1594	23.2483	23.4169	23.4929
	81.4209	28.9755	39.1749	19.6319	29.4034	20.9363	16.6384	21.2013	18.6979			28.1032	18.0887	38.1178	27.7739	21.5379	21.7823	19.5614	19.24			22.9426	32.8011	13.3359	23.0685	24.4188	24.3149	24.0951	24.7123
	81.4819	28.7196	38.9044	19.3722	29.1383	20.393	16.6586	21.1054	18.6064			28.6846	18.6759	38.6933	28.3324	22.3695	22.8109	19.9392	20.3895			23.2372	33.0576	13.6027	23.3302	24.005	24.0869	23.9996	24.3087
	81.543	28.4998	38.6538	19.1343	28.894	19.85	16.9282	20.6844	18.8798			29.3129	19.3099	39.316	28.9101	21.9442	22.8834	19.1297	19.9239			22.9626	32.7429	13.3006	23.0218	21.9945	22.1279	22.271	22.6197
	81.604	28.7511	38.9609	19.452	29.2064	21.3163	16.6854	21.5217	18.9563			28.4678	18.4689	38.4666	28.0838	21.9684	22.2393	17.8535	18.9474			23.0542	32.8697	13.4376	23.1536	21.8695	21.9636	21.7592	21.9927
	81.665	28.3606	38.5198	19.0211	28.7705	21.2514	16.2673	21.4396	19.0155			26.0692	16.0768	36.0617	25.8311	20.7768	20.5199	18.674	20.591			21.8713	31.5973	12.1775	21.8874	22.1429	22.0504	22.258	22.7755
	81.7261	27.6849	37.7369	18.2506	27.9937	21.2324	17.0083	21.9672	20.314			26.7425	16.7566	36.7284	26.4569	22.6161	22.3138	20.2822	21.5273			22.7244	32.5584	13.151	22.8547	22.546	22.6796	22.7637	22.5804
	81.7871	27.0974	37.2062	17.7305	27.4683	21.4783	17.464	22.0264	19.0279			27.6104	17.63	37.5907	27.2594	22.5566	22.7586	19.9506	19.9762			22.3467	32.0946	12.6964	22.3955	22.9052	22.9223	23.1152	22.9653
	81.8481	26.6828	36.7505	17.2882	27.0193	21.2549	18.1555	21.5555	18.1198			27.7799	17.8048	37.7549	27.4748	22.2951	22.3112	20.0102	18.8618			21.7051	31.4505	12.0652	21.7579	22.5608	22.6499	22.7946	22.8122
	81.9092	27.6307	37.6887	18.2371	27.9629	21.5167	17.8741	22.1786	18.6372			28.1837	18.2146	38.1528	27.8041	21.3631	21.3538	19.324	18.2037			22.8233	32.5832	13.2089	22.896	22.8796	22.8146	23.2178	23.4554
	81.9702	27.3567	37.4266	17.9864	27.7065	21.6537	17.3381	21.869	17.8916			27.9691	18.0052	37.9331	27.6053	21.8216	21.3498	19.3396	20.3913			22.2655	32.0666	12.702	22.3843	22.1449	22.2235	22.3335	22.1219
	82.0312	28.3767	38.4554	19.0274	28.7414	21.1228	16.7907	21.804	18.4654			28.1087	18.1509	38.0665	27.7299	20.9172	20.0596	18.744	20.3508			21.608	31.3385	11.986	21.6623	21.0581	21.1926	21.7113	21.6932
	82.0923	29.4284	39.5305	20.1119	29.8212	20.7906	17.5674	21.7304	18.7228			28.5218	18.5698	38.4738	28.1038	22.7638	22.242	19.1618	18.1764			22.1504	31.9237	12.5839	22.2538	22.2193	22.3505	22.1301	22.3758
	82.1533	28.2811	38.371	18.9629	28.6669	20.931	17.2809	21.6234	18.2794			28.9229	18.9765	38.8692	28.5745	23.0028	22.1783	19.5344	19.5392			22.6554	32.4288	13.1006	22.7647	24.1666	24.1242	24.5555	24.726
	82.2144	27.8083	37.8775	18.4823	28.1799	22.1592	15.8739	22.7336	17.7109			28.8523	18.9114	38.7932	28.4522	22.4842	21.8682	19.7502	19.2983			22.8254	32.5786	13.2613	22.9199	24.1746	24.0304	24.4099	24.2448
	82.2754	28.8318	38.9569	19.5751	29.266	23.2133	17.3381	23.7253	19.8147			28.7979	18.8633	38.7326	28.445	22.7905	22.2597	19.2965	19.306			22.7637	32.5155	13.2095	22.8625	22.6104	22.5995	22.9604	23.1855
	82.3364	30.0139	40.206	20.8339	30.5199	22.9381	17.3133	23.3085	20.2249			28.2382	18.3084	38.1681	27.8762	22.288	22.4975	19.1551	20.139			22.6629	32.4301	13.1352	22.7827	23.1513	23.0951	23.3727	23.318
	82.3975	29.1194	39.1791	19.8173	29.4982	22.0663	16.2222	22.0545	18.11			27.664	17.7405	37.5875	27.3142	21.4485	22.5225	19.7163	19.4605			22.6519	32.3372	13.0529	22.695	24.1145	24.0095	24.0403	24.1312
	82.4585	28.2458	38.3071	18.9566	28.6318	20.38	16.549	20.2246	18.0271			27.7103	17.792	37.6285	27.4065	22.9437	23.012	21.0326	20.5701			22.6259	32.3305	13.0588	22.6947	21.7962	21.9717	21.8172	21.7157
	82.5195	28.3462	38.3584	19.0203	28.6894	20.6906	17.2504	20.987	18.7881			26.5809	16.6679	36.4938	26.3252	23.151	22.3588	21.0259	21.5218			22.5853	32.319	13.0573	22.6882	21.2153	21.4082	21.5843	21.6651
	82.5806	28.1778	38.1842	18.8565	28.5203	21.0179	16.7774	21.7906	18.7998			26.3351	16.4286	36.2416	26.0841	22.5458	21.6989	20.2828	20.1244			22.5561	32.2149	12.9669	22.5909	20.753	20.8974	20.971	20.7833
	82.6416	27.5488	37.5509	18.2367	27.8938	20.3995	16.8465	21.3456	18.5099			28.2501	18.35	38.1502	27.8404	21.4954	21.7026	19.2123	19.472			22.7505	32.4967	13.2593	22.878	20.553	20.5904	20.9953	21.2497
	82.7026	28.6592	38.6926	19.3893	29.041	20.4871	16.4229	21.3691	18.1826			29.2769	19.3819	39.1719	28.8445	21.6863	22.5217	19.8903	20.7563			22.2183	31.8877	12.6611	22.2744	20.9816	21.1376	21.4201	21.245
	82.7637	28.0333	38.0586	18.7653	28.412	22.639	17.4601	23.0388	19.3324			28.8316	18.9421	38.721	28.4513	22.4173	23.0243	20.67	21.1921			21.5799	31.1968	11.983	21.5899	22.2274	22.1646	22.1769	22.6376
	82.8247	26.378	36.2555	16.9751	26.6153	23.2781	17.8874	23.5375	19.6609			27.266	17.3821	37.1499	26.92	22.4815	22.3427	19.4643	20.5106			22.7394	32.4842	13.2821	22.8832	21.3367	21.4741	21.471	21.5754
	82.8857	28.3964	38.3803	19.114	28.7471	22.557	18.2177	23.2303	18.8374			27.1002	17.223	36.9775	26.7491	22.9858	22.047	18.2061	19.7284			22.7127	32.4145	13.2233	22.8189	21.9032	22.0129	22.2616	22.3973
	82.9468	28.9765	38.9988	19.7397	29.3693	22.3074	18.4974	22.6867	19.5283			27.472	17.6	37.3439	27.116	23.2147	21.2123	18.1165	19.2507			22.7039	32.3405	13.1608	22.7507	22.5506	22.6362	23.2166	22.5751
	83.0078	26.9171	36.8199	17.574	27.1969	20.2134	17.3101	20.6021	18.3178			26.9124	17.0458	36.779	26.5705	21.7143	20.9224	18.4794	19.8535			22.8576	32.5854	13.4171	23.0013	22.336	22.3159	22.4171	22.7866
	83.0688	28.3803	38.3983	19.166	28.7821	19.7719	17.3687	20.5258	19.0579			25.8351	15.9741	35.6961	25.6095	21.625	21.5565	18.2829	19.8031			23.1738	32.905	13.7487	23.3269	21.7295	21.6648	22.0693	22.3348
	83.1299	29.4055	39.4891	20.2665	29.8778	20.3606	17.8149	21.3524	19.4603			26.58	16.7262	36.4338	26.3288	22.9095	21.8456	17.4648	18.2731			23.7442	33.4125	14.267	23.8398	22.3766	22.3929	22.9041	22.4014
	83.1909	29.0799	39.0867	19.8749	29.4808	20.1125	18.1786	20.552	18.7608			27.5637	17.715	37.4124	27.2378	22.6494	21.8546	18.0947	18.3551			23.5045	33.164	14.0302	23.5971	22.7012	22.7032	22.9609	22.897
	83.252	27.3724	37.2699	18.0684	27.6691	21.2398	18.3657	21.4984	18.4831			28.5102	18.6678	38.3526	28.1431	22.5834	23.0292	19.0091	18.604			23.3033	33.0038	13.881	23.4424	22.6955	22.6027	22.8519	22.608
	83.313	27.7239	37.6862	18.5003	28.0932	22.4213	17.4382	22.626	17.7363			28.5934	18.7557	38.4311	28.1646	22.4614	23.5096	20.0728	19.7517			21.9452	31.5711	12.4598	22.0155	22.5795	22.5126	22.9905	23.1544
	83.374	28.9272	38.8805	19.704	29.2922	22.2469	17.1828	22.265	17.464			28.4276	18.5966	38.2587	28.0626	22.5112	23.008	19.9521	19.8074			21.5431	31.1395	12.0414	21.5905	22.8078	22.8083	22.9434	23.3489
	83.4351	27.3214	37.2254	18.0597	27.6425	21.2138	15.8973	20.8699	16.4218			28.359	18.5328	38.1851	27.9415	22.5744	22.2193	19.4453	20.5437			21.8797	31.5187	12.4314	21.975	21.8321	21.8881	21.976	22.4622
	83.4961	27.8132	37.6963	18.544	28.1201	21.6071	17.2508	21.5803	18.016			26.4929	16.6724	36.3133	26.208	22.3398	21.7178	18.6566	19.2862			21.5021	31.0857	12.0098	21.5477	20.8643	21.0279	21.4638	21.443
	83.5571	28.0678	38.0017	18.8601	28.4309	21.7704	16.7096	21.7396	18.9485			26.2197	16.4062	36.0331	26.0013	22.2862	20.8341	18.2956	18.5993			22.0413	31.5984	12.5351	22.0667	21.595	21.6455	22.1553	22.224
	83.6182	27.3919	37.2607	18.1301	27.6954	21.2244	15.6859	21.1192	17.5445			26.7598	16.9515	36.5681	26.5109	20.8654	19.2835	17.8525	19.3975			22.0354	31.6538	12.6004	22.1272	22.2499	22.2033	22.5712	22.666
	83.6792	27.823	37.7206	18.6033	28.162	21.6012	15.6808	21.4915	17.5801			26.6684	16.8659	36.4708	26.3687	19.8288	19.1664	17.8464	19.5455			21.7562	31.3322	12.2922	21.8122	22.6231	22.7413	23.2093	22.5608
	83.7402	27.5165	37.3858	18.2783	27.832	20.7167	15.793	21.0303	18.5349			26.4107	16.6139	36.2074	26.112	20.996	20.5564	18.4813	19.8331			21.8845	31.4279	12.3986	21.9133	22.8277	22.7157	22.7473	22.7294
	83.8013	27.5699	37.434	18.3398	27.8869	20.96	17.447	21.7862	19.3814			25.1901	15.3996	34.9806	24.9767	22.2631	22.1945	19.677	19.5502			21.8585	31.4474	12.4302	21.9388	23.4752	23.3513	23.4934	23.7231
	83.8623	28.3019	38.2188	19.1364	28.6776	21.0642	17.4919	21.3819	18.435			27.1618	17.3777	36.9459	26.8053	22.261	22.2191	18.6503	18.2178			22.1439	31.6787	12.6738	22.1763	22.2772	22.3427	22.5947	22.5034
	83.9233	27.4006	37.243	18.1701	27.7066	20.4434	17.4523	20.8134	18.7339			27.2327	17.4534	37.0121	26.9171	22.4422	22.1166	18.0627	17.9803			22.2069	31.7711	12.7768	22.2739	20.7567	20.8275	20.8594	21.4999
	83.9844	25.4693	35.2864	16.2258	25.7561	20.3257	16.7852	20.2179	18.1008			26.3289	16.5557	36.102	26.1066	22.4357	21.4786	19.377	18.9794			21.9934	31.5047	12.5236	22.0142	21.1816	21.3217	21.6608	21.3356
	84.0454	25.3564	35.0855	16.0378	25.5617	21.0188	14.8388	20.7868	16.8189			27.5362	17.7695	37.3028	27.2179	21.9436	20.8536	19.2238	19.6032			22.6014	32.1402	13.1703	22.6553	20.955	20.9431	21.7629	21.1749
	84.1064	25.9092	35.6618	16.6254	26.1436	21.1145	16.441	20.9505	18.1534			27.9879	18.2266	37.7491	27.6388	21.5102	21.6721	18.9827	18.6293			22.1718	31.7331	12.7745	22.2538	21.5465	21.7121	21.8304	21.8464
	84.1675	26.7972	36.5806	17.5572	27.0689	20.6226	17.3026	20.7393	18.7806			28.0483	18.2926	37.8039	27.6921	21.8632	22.1815	20.1624	19.3602			21.9057	31.377	12.4299	21.9034	22.3975	22.4252	22.8698	22.8554
	84.2285	27.4284	37.2499	18.237	27.7434	20.1031	16.643	21.2997	18.4301			27.477	17.7269	37.227	27.1444	22.6846	21.6612	19.7319	20.4684			22.0978	31.6468	12.7122	22.1795	23.8204	23.6536	23.9158	24.0536
	84.2896	26.8387	36.6931	17.6922	27.1927	21.3982	16.1727	21.9646	17.7494			25.6635	15.9193	35.4077	25.4183	21.3603	20.72	18.5281	19.107			22.5554	32.0774	13.1538	22.6156	21.6747	21.6422	21.9732	21.9125
	84.3506	27.132	36.9198	17.932	27.4259	22.2418	16.1581	22.3283	17.5913			25.7125	15.9752	35.4498	25.4957	21.2792	20.7371	17.5711	18.1561			22.4841	32.0391	13.127	22.5831	20.2826	20.4435	20.3263	21.0223
	84.4116	28.8814	38.7604	19.7837	29.272	22.3059	16.1582	22.2765	18.232			26.6092	16.8772	36.3411	26.341	21.6407	21.1862	18.1975	19.1842			22.3805	31.8601	12.9602	22.4101	21.1762	21.2326	21.4006	21.1954
	84.4727	28.4817	38.3819	19.4146	28.8982	20.6407	15.9905	20.3424	17.7549			27.7495	18.0241	37.4749	27.4269	21.816	21.8065	18.8018	18.7947			22.681	32.2317	13.3441	22.7879	20.243	20.2477	20.6918	20.9576
	84.5337	26.5012	36.2987	17.3443	26.8215	21.9423	16.0108	21.226	17.3262			27.9121	18.1913	37.6329	27.5178	21.6984	22.365	18.663	17.1369			23.362	32.937	14.0608	23.4989	21.8579	21.9267	22.4555	22.0684
	84.5947	26.3586	36.142	17.201	26.6715	21.38	16.2383	21.0199	18.1076			26.5391	16.8248	36.2534	26.2808	20.0679	20.9322	17.2864	16.546			23.3722	32.9623	14.0975	23.5299	22.2319	22.2593	22.9466	22.1515
	84.6558	27.6968	37.5284	18.5983	28.0634	21.3873	17.4284	21.4877	18.6162			27.5509	17.8434	37.2584	27.2054	20.0266	20.3152	17.7673	17.0886			21.8086	31.2934	12.4385	21.866	22.7918	22.8458	22.821	22.7709
	84.7168	27.0877	36.8313	17.9119	27.3716	20.5899	17.9487	20.8085	18.619			28.0435	18.3405	37.7464	27.7351	21.1222	21.3891	18.4072	18.3285			20.6957	30.1088	11.2679	20.6883	22.6752	22.6912	22.9061	22.6853
	84.7778	26.5168	36.274	17.3678	26.8209	20.4858	17.1173	20.4849	17.9797			25.9469	16.2497	35.644	25.7253	21.5027	21.7174	18.1006	18.631			20.6748	30.1205	11.2913	20.7059	22.8436	22.8843	22.9377	23.0727
	84.8389	26.8355	36.6201	17.7262	27.1732	20.8786	16.3172	20.7652	17.9363			25.9982	16.3082	35.6883	25.7535	21.3799	20.3983	17.7475	18.2939			19.1523	28.4488	9.63068	19.0398	23.0659	23.0625	23.209	23.6827
	84.8999	27.5575	37.3941	18.5113	27.9527	19.9495	16.6906	20.4185	18.2506			26.0901	16.4049	35.7753	25.8653	19.7329	20.4678	18.3493	18.9996			20.9852	30.4155	11.6128	21.0142	21.3282	21.5577	21.5983	21.9831
	84.9609	26.8467	36.5624	17.6911	27.1267	20.298	16.824	20.8069	17.971			26.4308	16.7527	36.109	26.1756	20.6331	21.2642	19.4839	20.4595			22.0498	31.5206	12.7268	22.1237	20.2993	20.5293	20.9549	20.6609
	85.022	27.051	36.7776	17.9194	27.3485	20.8693	17.951	21.7369	18.4433			27.1256	17.4528	36.7984	26.8649	21.5609	21.5907	19.3411	19.6417			21.8264	31.2509	12.4695	21.8602	21.0102	20.9597	21.4026	21.4545
	85.083	28.0805	37.8804	19.0342	28.4573	19.8674	16.9881	20.7054	17.718			27.1119	17.4453	36.7784	26.822	21.0311	20.7461	18.1508	18.5348			22.1045	31.5421	12.7725	22.1573	22.838	22.7743	22.8306	23.0519
	85.144	27.0249	36.7302	17.8936	27.3119	20.2021	17.7809	20.3828	18.7215			27.152	17.4906	36.8134	26.8656	21.5655	21.6916	19.0735	19.1057			21.8645	31.2676	12.5094	21.8885	21.282	21.3155	21.6821	21.5478
	85.2051	26.9188	36.674	17.852	27.263	21.0463	17.3278	21.2369	18.1762			25.698	16.0427	35.3533	25.4676	21.7877	21.4586	19.0729	19.7002			20.9905	30.3129	11.5664	20.9397	20.5297	20.6211	20.9634	20.9579
	85.2661	27.9566	37.7422	18.9314	28.3368	21.058	16.4785	21.1899	18.5999			26.1853	16.5368	35.8338	25.8964	21.5743	20.9173	18.8335	19.9416			21.1841	30.5625	11.8287	21.1956	20.9342	21.0441	21.0964	21.4928
	85.3271	27.6615	37.4487	18.6478	28.0482	20.4828	16.8046	20.7791	18.7454			26.3749	16.732	36.0177	26.1088	22.2431	21.5006	18.7619	20.0068			21.3932	30.7707	12.0499	21.4103	20.9045	20.9088	21.3268	21.3638
	85.3882	27.5298	37.284	18.4967	27.8903	21.0421	16.4377	20.9641	18.0157			27.1702	17.5337	36.8066	26.8591	20.85	20.6234	19.2883	19.1859			21.3712	30.7882	12.0772	21.4327	20.4766	20.6587	21.3376	20.7408
	85.4492	27.6784	37.4312	18.6544	28.0428	19.6074	17.0952	19.9789	18.9853			27.2858	17.6543	36.9174	27.0157	20.5982	20.9975	17.9678	18.372			21.1489	30.5099	11.8127	21.1613	20.8082	20.8846	21.2514	21.3997
	85.5103	26.1604	35.7712	17.0057	26.3884	18.759	17.0625	18.8413	18.5184			26.1069	16.4818	35.7319	25.8223	20.0948	20.4047	17.4319	17.5944			21.6824	31.0114	12.3241	21.6678	20.5195	20.5857	21.0168	20.6972
	85.5713	25.8899	35.5033	16.7522	26.1277	19.3417	16.0863	19.3087	17.9244			27.0285	17.4094	36.6476	26.6893	20.2145	21.4774	18.6413	18.053			20.5014	29.8181	11.143	20.4805	21.2861	21.495	21.9596	21.6255
	85.6323	26.5668	36.1967	17.4575	26.8271	20.3809	15.4339	20.7018	17.7634			27.6216	18.0086	37.2346	27.317	20.3453	21.451	18.1934	17.7549			20.5835	29.8991	11.2379	20.5685	22.2244	22.3984	22.0327	22.561
	85.6934	26.3004	35.9702	17.2419	26.6061	20.889	17.0326	21.0769	18.6292			27.9126	18.3057	37.5194	27.575	20.2756	21.0132	18.3229	16.6374			21.4579	30.824	12.1749	21.4994	22.9244	22.9649	22.9782	22.7872
	85.7544	26.3909	36.0344	17.3205	26.6775	20.8211	16.3592	21.2456	18.6395			27.5453	17.9437	37.1469	27.1924	20.4581	21.6986	19.4655	18.3801			21.9772	31.3002	12.6617	21.9809	21.9804	22.0431	22.3454	21.9774
	85.8154	27.1315	36.7633	18.0599	27.4116	21.0208	16.0542	21.2562	18.3563			26.154	16.5583	35.7496	25.9269	20.449	21.5414	17.7237	17.9628			21.5432	30.8499	12.2233	21.5366	22.4917	22.405	22.7786	22.9491
	85.8765	27.2766	36.9015	18.2095	27.5555	20.0921	16.311	20.3258	17.4194			25.2304	15.6418	34.8189	25.0388	20.5681	20.8593	17.4704	17.3049			21.6782	30.995	12.3807	21.6879	22.8492	22.875	22.7949	23.315
	85.9375	26.0151	35.6332	16.9518	26.2925	20.1793	16.5752	21.3249	18.2193			27.5091	17.9266	37.0915	27.2319	20.6136	21.552	18.9697	19.2071			21.3038	30.6295	12.0273	21.3284	23.6487	23.4996	24.1591	23.9287
	85.9985	26.1598	35.7741	17.1066	26.4403	20.1827	16.2164	20.8137	17.9887			28.049	18.472	37.6261	27.6796	20.7008	20.7556	18.8627	19.1675			21.7825	31.0836	12.4944	21.789	23.3521	23.4157	23.4692	23.38
	86.0596	27.1316	36.7306	18.0754	27.403	19.9782	16.4363	19.7911	18.3219			27.8009	18.2293	37.3724	27.4918	21.4949	21.3818	19.1414	19.6489			21.9621	31.2664	12.6897	21.9781	22.3561	22.3791	22.5983	22.6795
	86.1206	26.4673	36.1286	17.4859	26.8073	20.3416	15.3612	19.9665	16.596			26.1081	16.5423	35.6738	25.8201	21.5561	22.0232	19.1538	19.7854			22.8932	32.2438	13.6785	22.9612	22.6462	22.8059	23.1947	22.5219
	86.1816	27.877	37.5133	18.8836	28.1984	20.3501	16.697	19.7717	17.5842			24.9977	15.4388	34.5566	24.8226	22.2567	22.51	18.562	19.2066			22.6401	32.0164	13.4614	22.7389	22.5601	22.4887	22.4231	22.6316
	86.2427	28.9169	38.6466	20.0274	29.337	21.0559	17.0363	20.4918	17.6202			25.4292	15.8761	34.9822	25.2467	21.1309	20.8875	18.1897	18.6454			21.3099	30.5504	12.0071	21.2787	21.4844	21.5256	22.084	21.7421
	86.3037	27.8323	37.4736	18.8636	28.1686	20.9556	16.4411	20.7759	16.9763			26.1341	16.5877	35.6804	25.9139	20.7006	20.6863	17.4606	17.9515			20.7733	30.0164	11.4854	20.7509	21.9452	22.1081	22.4433	22.4866
	86.3647	25.636	35.1777	16.581	25.8793	20.5523	17.1455	20.7827	17.4531			27.2784	17.7377	36.8191	26.9207	19.7104	19.6542	17.9795	17.9361			21.1083	30.4034	11.886	21.1447	21.8573	22.061	22.1434	22.3177
	86.4258	25.8422	35.389	16.8055	26.0972	19.2351	16.7781	20.6724	18.1105			27.2008	17.666	36.7357	26.9355	19.8486	20.0848	17.4626	17.5956			21.2971	30.5631	12.0569	21.31	20.872	21.0227	21.0281	21.5405
	86.4868	25.7951	35.3116	16.7402	26.0259	19.508	16.5942	20.6533	18.15			27.4562	17.9278	36.9846	27.1288	18.8505	18.9216	16.8829	17.1587			20.8113	30.0022	11.5091	20.7556	20.6196	20.8478	21.0186	20.9114
	86.5479	25.0255	34.5599	16.0009	25.2804	20.2997	17.0692	21.1115	18.8			27.8456	18.323	37.3681	27.4776	19.3328	19.7679	17.4423	17.7312			22.2458	31.5836	13.1042	22.3439	21.7837	21.7763	22.2473	21.9401
	86.6089	25.0988	34.603	16.0556	25.3293	20.0929	17.6947	20.035	18.6611			26.6396	17.1221	36.1571	26.3114	20.4738	20.7807	16.8894	18.4523			21.9811	31.2589	12.7881	22.0235	21.1122	21.133	21.2377	21.6406
	86.6699	24.5406	33.9737	15.4392	24.7065	19.8186	17.1244	19.9012	17.813			25.5569	16.0471	35.0667	25.3556	19.7701	19.5855	16.7586	18.1863			21.1536	30.3546	11.8973	21.126	20.2189	20.4094	20.4873	20.7428
	86.731	25.5962	35.0587	16.5376	25.7982	20.9981	17.7568	21.2998	18.2879			26.5032	16.9991	36.0072	26.2145	19.5904	20.4591	18.8324	18.7327			21.1103	30.3699	11.9247	21.1473	21.7603	21.8932	22.1103	22.3339
	86.792	26.5329	36.0348	17.5246	26.7797	20.0332	17.0862	20.6129	17.6813			25.336	15.837	34.8349	25.0735	19.8069	20.4195	19.1777	20.1031			20.687	29.9329	11.4988	20.7159	22.045	22.2161	22.3998	22.5004
	86.853	26.0612	35.533	17.0339	26.2834	19.3909	16.454	19.2731	16.9529			24.4824	14.9902	33.9745	24.3439	19.9745	20.3729	17.733	18.7281			20.3832	29.5651	11.1456	20.3554	20.8785	20.8507	21.1908	21.6236
	86.9141	25.7257	35.1891	16.704	25.9465	19.8967	16.715	20.2859	17.9362			25.1466	15.6601	34.6331	24.9637	20.1801	20.7133	18.7469	19.4054			21.2469	30.4381	12.0305	21.2343	20.2691	20.4832	20.6355	20.4098
	86.9751	26.1583	35.6336	17.1598	26.3967	20.0978	17.2036	20.5438	18.3249			25.1722	15.6916	34.6528	24.9203	20.1714	20.944	19.2182	19.248			20.9625	30.1642	11.7673	20.9657	20.6666	20.7631	20.7527	20.8517
	87.0361	25.561	35.013	16.5516	25.7823	20.6545	16.099	20.5767	17.6184			25.3911	15.9168	34.8654	25.1778	21.3413	20.9488	19.3795	18.7173			20.9307	30.0705	11.6873	20.8789	21.0072	21.1149	21.4394	21.4714
	87.0972	26.3802	35.8434	17.3943	26.6188	20.2901	15.4265	20.8074	17.2258			26.5768	17.1095	36.0441	26.248	21.9921	21.1952	18.7791	18.6874			21.2774	30.5134	12.1418	21.3276	20.6868	20.9256	21.2667	21.2216
	87.1582	26.6873	36.1902	17.7536	26.9719	19.524	15.0844	20.4279	16.4351			27.3715	17.9096	36.8335	27.0443	20.5667	20.2078	18.6199	18.8052			20.965	30.103	11.7432	20.9231	20.3982	20.6174	20.7681	21.0963
	87.2192	26.7503	36.2833	17.8589	27.0711	20.6264	15.1614	21.1172	17.1451			26.4768	17.0208	35.9327	26.2297	20.2048	19.5701	17.8668	18.8796			19.7936	28.8936	10.5452	19.7194	19.9601	20.1374	20.7343	20.3592
	87.2803	26.0844	35.5991	17.1844	26.3917	20.904	16.0994	21.792	17.2754			26.1137	16.6639	35.5636	25.8409	21.2717	20.4993	17.2843	19.3653			21.3786	30.5821	12.2487	21.4154	21.4196	21.3711	21.6265	21.9585
	87.3413	24.4918	33.9038	15.5026	24.7032	20.7213	15.8841	21.3788	16.9109			24.5981	15.1542	34.0419	24.468	21.9053	21.7007	17.8098	19.0426			21.9763	31.1432	12.82	21.9816	22.2935	22.3272	22.7773	22.6944
	87.4023	24.2372	33.6103	15.2225	24.4164	20.5418	14.8025	20.8212	17.1848			24.635	15.1978	34.0723	24.4801	20.4803	21.0278	18.595	18.2128			21.2159	30.3955	12.084	21.2397	21.0199	21.01	20.9883	21.0764
	87.4634	25.3062	34.7704	16.396	25.5832	20.2958	14.8124	20.0585	17.1444			25.0728	15.6422	34.5035	24.8339	20.1366	19.7324	17.6301	18.3795			20.8801	30.0216	11.7233	20.8725	21.8722	21.8833	22.4533	21.8795
	87.5244	25.9365	35.3844	17.021	26.2027	20.7816	15.4688	20.5933	17.534			25.3387	15.9136	34.7639	25.1226	20.1465	19.7544	17.6703	18.0437			20.6635	29.7858	11.4999	20.6429	21.5736	21.7762	21.9	22.2269
	87.5854	25.7722	35.2275	16.8764	26.0519	19.9224	15.72	20.0269	17.2749			24.9225	15.5037	34.3413	24.7739	19.8451	19.8762	16.6031	17.8884			22.0076	31.151	12.879	22.015	19.8832	20.0005	20.4408	20.6575
	87.6465	25.195	34.5742	16.2348	25.4045	19.4506	15.3988	20.1583	17.1567			24.6615	15.2485	34.0745	24.506	20.5392	20.4402	16.7713	16.9964			22.3406	31.5456	13.2835	22.4146	20.0396	20.0849	20.2963	20.7071
	87.7075	23.6138	32.8778	14.5498	23.7138	20.4272	15.9714	21.0156	18.0492			24.8791	15.4732	34.285	24.6773	20.5308	20.4884	17.4551	17.565			21.4315	30.5794	12.3295	21.4545	19.078	19.1268	19.5602	19.8012
	87.7686	23.6863	32.9914	14.6794	23.8354	19.6109	15.1086	20.1325	17.9064			26.286	16.8867	35.6853	25.9912	20.9965	20.772	19.0491	18.1194			20.8111	29.8712	11.6345	20.7529	19.0075	19.1075	19.5765	19.0662
	87.8296	25.2628	34.6056	16.3038	25.4547	18.9986	14.6978	19.5463	17.7046			27.0938	17.6993	36.4882	26.7729	19.7144	19.3346	18.6598	18.0977			20.6813	29.7933	11.5698	20.6815	20.6	20.6246	20.903	21.1452
	87.8906	24.2399	33.5393	15.2487	24.394	19.1368	15.9806	19.1927	17.3573			26.5554	17.1673	35.9434	26.27	19.2315	19.4905	17.0971	16.3524			21.7823	30.9412	12.7303	21.8358	22.3093	22.258	22.2949	22.6525
	87.9517	24.9369	34.2427	15.9654	25.1041	19.1012	16.4496	19.5137	17.4864			25.5658	16.1827	34.9489	25.3398	19.5921	19.9171	16.9822	16.6009			21.8269	30.9538	12.7538	21.8538	21.087	21.2768	21.3646	21.1419
	88.0127	24.3367	33.6205	15.3544	24.4875	18.7636	15.2059	19.7482	17.0781			22.9605	13.5836	32.3374	22.813	19.8514	20.0648	16.6254	17.4443			21.322	30.39	12.2024	21.2962	20.1439	20.2034	20.4728	20.5321
	88.0737	24.7797	34.082	15.8303	24.9562	19.7664	15.5729	20.1839	17.919			23.3738	14.0055	32.742	23.244	19.7866	19.2396	17.0873	17.3226			21.5411	30.687	12.5134	21.6002	19.4456	19.7525	20.0767	19.9779
	88.1348	25.0393	34.3983	16.158	25.2782	20.1213	15.5485	20.7192	16.8866			24.9736	15.6101	34.3371	24.8002	19.2251	19.0003	17.7852	17.6211			21.7494	30.8575	12.6962	21.7769	20.2493	20.5364	20.6371	20.5984
	88.1958	24.788	34.0766	15.8502	24.9634	19.906	16.5497	20.141	16.6902			25.156	15.7995	34.5125	24.9018	20.3367	20.6926	18.7722	18.3621			21.4069	30.523	12.3729	21.4479	20.5544	20.563	20.9067	21.3202
	88.2568	26.2564	35.6873	17.4721	26.5797	19.5369	17.5628	20.3284	17.7833			25.5114	16.1601	34.8626	25.2615	20.4552	20.7719	18.8022	18.8098			20.34	29.409	11.2698	20.3394	21.0445	21.1015	21.1901	21.1658
	88.3179	24.6731	33.9623	15.7581	24.8602	20.2855	16.3682	21.2786	17.7542			23.751	14.4061	33.0958	23.6317	19.82	20.427	18.3171	17.4838			20.5973	29.5992	11.474	20.5366	19.3377	19.6197	20.1074	20.1343
	88.3789	25.0352	34.3464	16.1581	25.2522	19.6337	16.9921	20.1416	18.6726			25.2949	15.9575	34.6323	25.0633	19.8545	20.3322	17.2748	16.9512			20.5763	29.6237	11.5087	20.5662	19.8467	19.9691	20.249	20.6396
	88.4399	25.4214	34.7603	16.5818	25.671	19.6183	16.2411	19.4675	17.7338			26.7618	17.4297	36.0939	26.4978	21.2107	20.3654	16.8754	17.2956			19.7469	28.7323	10.6295	19.6809	20.2957	20.2883	20.5214	20.7055
	88.501	25.5715	34.9111	16.7467	25.8289	19.4105	16.1155	19.1705	17.7278			26.1046	16.7781	35.431	25.8062	20.9403	19.4826	17.4337	18.575			19.2323	28.2065	10.1183	19.1624	21.2679	21.4118	21.8172	21.3209
	88.562	25.9628	35.2768	17.1229	26.1998	20.1277	17.2242	19.7227	18.0942			25.0473	15.727	34.3675	24.8738	20.4419	18.957	17.9734	17.2649			19.5494	28.5216	10.4473	19.4845	21.1546	21.3471	21.8338	21.5825
	88.623	25.724	35.0342	16.8941	25.9642	19.9887	17.5963	20.0719	17.7545			24.5889	15.2754	33.9024	24.4502	21.2192	20.3782	18.0576	18.132			19.9282	28.9292	10.8664	19.8978	20.368	20.3771	20.8522	20.9667
	88.6841	25.1399	34.4174	16.2877	25.3526	18.6644	16.8953	18.8945	17.9852			25.4453	16.1387	34.752	25.2433	21.4129	21.42	17.8178	18.2944			20.65	29.6637	11.6154	20.6395	20.0162	20.1827	20.7079	20.7963
	88.7451	24.5473	33.7788	15.6632	24.7211	17.9696	15.5094	18.6224	16.6433			26.0946	16.7938	35.3955	25.8434	20.3077	20.8681	17.9835	18.2558			22.0537	31.08	13.0422	22.0611	21.9926	22.1271	22.1157	22.4373
	88.8062	24.8228	34.0585	15.9562	25.0073	17.8521	14.76	18.6556	15.3485			26.6136	17.319	35.9081	26.3216	20.3126	19.9339	16.893	17.4359			21.6908	30.7921	12.7674	21.7798	22.1281	22.0939	22.3144	22.0563
	88.8672	25.226	34.4531	16.3628	25.408	18.455	14.6769	19.3436	16.4825			26.0592	16.77	35.3483	25.8364	20.5643	20.8787	18.3335	17.895			22.0731	31.1156	13.1011	22.1083	20.6065	20.709	21.1511	20.6819
	88.9282	25.3226	34.56	16.4819	25.521	18.4139	15.7452	18.785	17.09			25.4503	16.1678	34.7328	25.2251	21.1594	21.0765	17.9405	17.6394			20.7077	29.7415	11.7405	20.741	21.8374	22.0454	21.8841	21.7875
	88.9893	25.134	34.3388	16.274	25.3064	18.8137	15.9	19.0939	17.3724			25.4657	16.1895	34.7419	25.2135	21.0112	20.3953	17.4457	17.3365			20.9385	29.9233	11.9349	20.9291	20.4111	20.5504	20.8481	20.3916
	89.0503	24.6284	33.8601	15.8069	24.8335	18.726	15.4261	19.3194	16.7191			24.676	15.4062	33.9458	24.4999	20.2359	20.582	17.3878	17.4585			21.2324	30.2737	12.298	21.2858	19.7168	19.8527	20.2271	19.8501
	89.1113	24.802	34.0488	16.011	25.0299	19.2442	15.6017	19.4181	16.1165			23.6742	14.4098	32.9385	23.5777	19.7899	20.1038	17.3921	16.453			21.1307	30.0765	12.113	21.0948	19.914	19.9737	20.6638	19.9943
	89.1724	25.9977	35.2942	17.2676	26.2809	20.0514	16.1423	19.7859	17.3797			23.8335	14.5771	33.0899	23.6579	18.151	18.2916	17.5832	16.7161			20.8315	29.7767	11.8265	20.8016	19.9301	20.0179	20.2949	20.1256
	89.2334	25.89	35.1157	17.1	26.1078	20.6191	16.5265	19.9952	17.5995			24.7073	15.4564	33.9581	24.5569	18.8151	17.3979	17.171	17.1762			21.5188	30.495	12.5581	21.5266	21.0656	21.2867	21.8223	21.0167
	89.2944	25.6804	34.9506	16.9472	25.9489	19.307	15.4802	19.085	17.1272			23.6807	14.4356	32.9257	23.5541	18.5275	17.0675	15.9173	18.2476			21.3902	30.4188	12.493	21.4559	20.4946	20.5643	21.177	20.5399
	89.3555	24.5848	33.7666	15.7738	24.7702	19.4301	15.8853	18.8752	17.536			23.6293	14.3915	32.867	23.5305	18.18	17.0247	16.1137	18.7113			20.9486	29.8844	11.9721	20.9283	20.5373	20.7564	20.8324	21.2156
	89.4165	24.4491	33.6323	15.654	24.6432	19.4767	15.837	19.4686	17.3305			24.7581	15.5265	33.9897	24.5264	18.4561	17.4228	15.6676	17.2658			20.813	29.7749	11.8745	20.8247	20.8863	21.1362	21.6784	21.1424
	89.4775	24.3457	33.4764	15.5107	24.4935	18.0087	15.0553	18.6065	16.8452			24.8863	15.6602	34.1124	24.685	19.4866	19.3235	15.6928	16.5278			20.3453	29.2733	11.3861	20.3297	19.7812	20.0715	20.212	20.0866
	89.5386	24.4106	33.565	15.613	24.589	18.7578	14.2361	19.3129	17.3514			23.8723	14.6528	33.0918	23.6928	19.5204	19.6626	16.0495	18.073			20.4416	29.4004	11.5256	20.463	19.7905	19.8766	19.8931	19.9161
	89.5996	25.5241	34.6803	16.742	25.7111	20.4643	14.9565	21.2796	17.8975			25.1164	15.904	34.3287	24.8797	19.4377	19.4228	17.1002	17.1441			20.7529	29.7056	11.8438	20.7747	20.044	20.256	20.4793	20.1685
	89.6606	26.2765	35.4715	17.5447	26.5081	20.3817	16.057	20.6297	17.0446			26.5167	17.3105	35.7229	26.2902	19.3002	18.502	15.9798	16.0283			20.5543	29.4888	11.6387	20.5637	20.0788	20.1583	20.6293	20.7361
	89.7217	24.876	33.9904	16.0738	25.0321	19.5711	15.0516	18.4079	16.2389			26.2874	17.0863	35.4885	26.0575	19.8374	20.0804	15.7093	16.2121			20.8087	29.7676	11.9311	20.8493	19.6914	19.8849	20.1743	19.7706
	89.7827	24.0383	33.1911	15.2898	24.2405	18.0163	14.2422	17.3272	15.9847			24.3256	15.1306	33.5206	24.1866	20.591	20.8179	17.5302	18.6919			20.0635	28.8978	11.0722	19.985	19.6843	19.7937	19.8586	20.3739
	89.8438	23.7857	32.922	15.0332	23.9776	18.856	14.2022	18.9245	15.929			22.6498	13.4618	31.8377	22.5994	20.6518	20.4165	16.642	17.5501			19.1497	27.9969	10.1855	19.0912	19.5334	19.7761	20.0562	20.136
	89.9048	23.5439	32.6457	14.7703	23.708	19.1759	15.999	18.9767	16.8531			23.3756	14.195	32.5563	23.2812	19.8852	19.6262	16.4451	17.4814			19.8495	28.6793	10.882	19.7806	18.9219	19.0364	19.3497	19.6962
	89.9658	24.045	33.1769	15.314	24.2454	17.8847	15.6098	17.9045	16.5477			23.7338	14.5586	32.9089	23.5904	19.6347	20.3052	17.5299	18.2131			21.3457	30.2335	12.4484	21.341	19.9559	20.1378	20.4266	20.2312
	90.0269	24.2499	33.3981	15.5473	24.4727	17.5353	14.5495	18.1938	16.3775			24.6566	15.4884	33.8248	24.4401	18.7666	20.3141	16.5111	16.6298			21.3277	30.1862	12.4127	21.2995	20.4131	20.4589	20.6699	20.5338
	90.0879	24.359	33.4956	15.658	24.5768	17.1415	14.8409	16.7926	16.303			24.5002	15.3375	33.6629	24.368	18.5762	19.6464	17.3154	17.9132			20.7102	29.6255	11.8649	20.7452	19.9742	20.049	20.1585	19.9876
	90.1489	23.5358	32.6094	14.7819	23.6956	17.8909	14.5964	17.8195	15.3318			24.4132	15.2575	33.5689	24.2042	20.0513	20.7592	17.9509	17.7076			21.1859	30.0991	12.3515	21.2253	18.8843	19.0466	19.5176	19.2777
	90.21	24.1422	33.2346	15.4239	24.3293	18.4101	15.0464	18.3184	15.9217			25.5097	16.3603	34.659	25.3334	19.8553	20.7439	17.1732	16.7632			20.9727	29.8381	12.1021	20.9701	20.3943	20.4182	20.6374	20.9333
	90.271	25.653	34.765	16.9649	25.8649	19.5989	15.8659	19.132	15.9536			25.7712	16.6282	34.9141	25.5163	19.4851	20.1197	16.8994	17.5624			19.903	28.6588	10.9356	19.7972	21.6791	21.7835	21.619	21.8473
	90.332	24.7287	33.7773	15.989	24.8831	18.9491	15.6494	18.3562	16.6334			25.3761	16.2388	34.5133	25.1144	19.6032	20.5114	17.9095	18.0056			19.7751	28.5683	10.8588	19.7135	21.5803	21.7676	21.9399	21.918
	90.3931	24.1759	33.2531	15.4793	24.3662	16.975	14.6822	16.9907	17.1116			24.3284	15.1978	33.4589	24.1568	19.0099	20.2315	17.6393	17.9821			20.0025	28.7512	11.0535	19.9024	20.0584	20.2035	20.4044	20.2828
	90.4541	25.4856	34.5835	16.8231	25.7033	17.6934	14.5694	18.4588	17.462			24.5546	15.431	33.6781	24.3445	19.685	20.3793	17.4064	17.2152			19.9367	28.6834	11.0003	19.8419	19.0778	19.3552	19.2161	19.2146
	90.5151	25.9097	35.0418	17.2924	26.1671	18.1445	15.0264	18.6776	16.958			25.1791	16.0614	34.2968	25.0019	20.4414	20.5581	17.9418	18.3407			21.1213	29.9306	12.2598	21.0952	20.4503	20.4356	21.2071	20.8588
	90.5762	24.6862	33.7598	16.0234	24.8916	17.9679	13.947	18.4569	16.2854			25.4223	16.3109	34.5337	25.1892	19.9833	19.2326	18.0532	18.0252			20.8893	29.7264	12.067	20.8967	20.3242	20.4222	20.5088	20.923
	90.6372	25.762	34.8676	17.1457	26.0067	19.5524	14.0145	19.5415	17.0172			24.7192	15.614	33.8244	24.5766	19.5134	19.7214	18.0842	17.702			19.8899	28.6781	11.0319	19.855	19.1529	19.3826	19.5442	19.3724
	90.6982	25.8216	34.9429	17.2318	26.0874	20.0422	14.6528	20.0917	16.7613			24.2031	15.1043	33.302	24.0299	19.5606	19.4233	17.7581	17.4326			20.0416	28.7819	11.1494	19.9657	19.5264	19.6061	19.8662	19.895
	90.7593	24.4658	33.513	15.8139	24.6634	18.787	15.726	19.187	16.4494			23.5377	14.4454	32.6299	23.4421	19.3775	18.4961	15.6682	16.8438			20.6803	29.4731	11.8538	20.6635	20.4453	20.7098	20.9078	20.8578
	90.8203	25.7458	34.8373	17.1543	25.9958	20.1156	15.9586	20.1202	16.9495			23.2016	14.1159	32.2872	23.0641	18.9163	18.696	16.3933	16.6967			20.0652	28.7715	11.1623	19.9669	20.481	20.6603	20.9195	20.6342
	90.8813	25.4138	34.4436	16.7699	25.6068	19.6443	14.9653	19.6628	16.1585			23.9836	14.9048	33.0623	23.8309	19.5194	19.0458	16.3617	16.465			18.6275	27.2543	9.66086	18.4576	19.4053	19.4664	20.0956	19.7511
	90.9424	24.4712	33.4649	15.8057	24.6353	17.8114	14.298	17.7231	16.2967			23.9663	14.8931	33.0395	23.8029	19.5756	19.3336	17.1653	17.1076			19.8945	28.63	11.0499	19.84	18.8775	19.2098	19.4785	19.3365
	91.0034	24.64	33.6812	16.0357	24.8584	17.2901	14.7379	17.6639	17.0936			22.81	13.7434	31.8765	22.6876	20.2294	20.0063	17.9262	17.2139			21.4347	30.2548	12.6873	21.4711	18.3812	18.5704	18.8597	18.7058
	91.0645	25.2763	34.3518	16.7188	25.5353	19.4058	15.3919	19.4443	17.1476			23.679	14.6198	32.7381	23.5436	20.3647	20.0394	17.0207	17.5779			21.6551	30.5042	12.9474	21.7258	18.0514	18.2303	18.4766	18.7244
	91.1255	24.8275	33.8808	16.2603	25.0706	19.994	16.2924	19.6256	17.3403			24.3264	15.2732	33.3797	24.2015	19.8913	19.2973	16.7517	17.588			20.2563	29.017	11.4737	20.2454	20.3698	20.4818	21.0714	21.1391
	91.1865	24.0325	32.9529	15.3435	24.1482	18.2984	15.5942	18.6462	16.7399			25.1639	16.117	34.2108	24.9256	20.2361	19.7405	16.4501	17.3128			20.5742	29.3534	11.824	20.5887	21.0133	21.2177	21.5433	21.3189
	91.2476	23.3603	32.3002	14.7066	23.5034	18.4903	14.5272	18.9226	16.572			23.6694	14.6279	32.7109	23.5549	19.7439	19.6938	18.0336	17.4366			20.7049	29.4236	11.9059	20.6647	20.4149	20.5711	21.0571	20.7111
	91.3086	24.7391	33.6878	16.1069	24.8974	18.2976	13.5901	17.9695	16.1762			23.3823	14.3487	32.4159	23.2627	19.2008	19.1686	17.9431	17.2918			20.16	28.8853	11.3811	20.1332	18.8338	19.1664	19.4639	19.0648
	91.3696	24.43	33.3457	15.7763	24.561	18.5692	14.3096	18.3901	16.5024			23.964	14.936	32.9919	23.8456	18.685	17.3904	16.4048	17.7144			20.9197	29.6613	12.1703	20.9158	19.3966	19.5216	20.0992	19.8852
	91.4307	24.1349	33.1167	15.56	24.3384	19.7319	15.5087	20.6708	17.9345			22.9712	13.9503	31.9921	22.913	18.4999	18.621	16.0437	17.1633			20.7178	29.3985	11.9197	20.6591	18.9009	18.9735	19.6905	19.3797
	91.4917	21.8833	30.6947	13.1486	21.9217	19.5072	13.9628	20.2247	16.5232			23.3312	14.317	32.3454	23.216	20.2977	20.4436	16.6699	17.1933			19.7964	28.4912	11.0253	19.7582	18.7469	19.0343	19.1647	19.3815
	91.5527	22.7821	31.6888	14.1612	22.925	19.6783	14.5372	19.7888	17.041			24.4563	15.4488	33.4638	24.2562	19.263	19.3141	16.6859	17.6257			19.6077	28.3074	10.8554	19.5814	18.5109	18.8811	19.0684	18.8713
	91.6138	24.7163	33.6237	16.1078	24.8657	19.6876	15.309	19.5024	17.6207			24.6425	15.6403	33.6447	24.4383	19.1648	19.3545	16.4317	17.2676			19.6348	28.2435	10.8043	19.5239	19.2812	19.3255	19.9301	19.9202
	91.6748	25.4221	34.4133	16.9101	25.6617	19.0257	15.0628	18.753	17.5194			23.9249	14.9292	32.9205	23.7989	19.432	19.2833	16.4836	16.3447			19.4522	28.0555	10.6283	19.3419	19.4297	19.6916	20.2399	20.1524
	91.7358	24.3334	33.2097	15.7171	24.4634	19.1645	15.2389	19.4919	16.8724			23.3534	14.3649	32.3419	23.203	19.1657	19.5863	16.2131	16.4273			18.9295	27.4952	10.0825	18.7889	18.5157	18.8118	19.1767	19.1796
	91.7969	23.182	31.9878	14.5105	23.2491	18.7687	16.0058	19.4431	16.323			23.6686	14.6865	32.6508	23.4877	20.6974	21.0324	17.8059	17.402			19.2922	27.9229	10.5225	19.2227	18.1765	18.4034	18.9564	18.8242
	91.8579	23.9442	32.8216	15.3581	24.0899	19.2343	15.6024	19.1559	16.472			23.7164	14.7408	32.6921	23.5446	19.2424	19.9413	17.8643	16.9423			19.7144	28.337	10.9498	19.6434	18.8015	19.1135	19.4753	18.8698
	91.9189	23.4481	32.2775	14.8253	23.5514	17.9674	15.2734	18.15	17.2			24.2819	15.3131	33.2507	24.0826	17.5399	18.0654	16.6528	16.4725			19.4109	28.0387	10.665	19.3518	19.6154	19.6825	20.0155	20.3295
	91.98	24.3226	33.2511	15.8144	24.5328	17.1284	14.4525	17.631	16.394			24.1326	15.1695	33.0957	23.9622	19.0916	19.054	16.235	17.2679			20.5466	29.1824	11.8224	20.5024	18.2687	18.5614	18.6521	19.0764
	92.041	25.0158	33.9909	16.5651	25.278	17.5586	14.8206	17.6719	16.6912			23.4711	14.5148	32.4274	23.3956	19.2703	19.5475	17.475	16.8622			20.6969	29.4034	12.0554	20.7294	17.6572	18.0227	18.6575	17.9848
	92.1021	24.3398	33.1738	15.7594	24.4666	17.5917	15.5542	17.9232	16.4656			24.4148	15.4658	33.3637	24.2391	18.9148	18.6592	16.6419	16.6143			20.2718	28.923	11.5869	20.255	19.4316	19.6174	19.9653	20.0479
	92.1631	23.3371	32.1089	14.7085	23.4087	18.8288	15.8113	18.9667	16.6621			24.5022	15.5587	33.4456	24.3605	18.7231	18.6628	16.8117	17.7309			19.2125	27.8223	10.4998	19.1611	18.8684	18.9613	19.7384	19.1719
	92.2241	23.9836	32.8518	15.4648	24.1583	17.5477	15.732	17.9684	16.4708			22.8313	13.8938	31.7687	22.7405	19.8918	19.3131	17.2384	17.8974			19.6715	28.2189	10.9098	19.5644	19.2819	19.3678	19.8669	19.3866
	92.2852	23.2233	32.0237	14.6495	23.3366	17.2776	14.2387	17.7301	15.2168			22.1871	13.2574	31.1168	22.1197	20.1423	17.7989	16.4271	17.8734			20.0696	28.6954	11.4007	20.048	19.2417	19.5585	19.8429	20.0375
	92.3462	23.3957	32.163	14.8035	23.4832	17.652	14.3626	17.8615	14.971			22.336	13.4124	31.2596	22.2312	19.7384	18.2101	16.9212	17.8346			20.1445	28.7331	11.4497	20.0914	19.4745	19.6239	19.7199	20.1421
	92.4072	24.9526	33.8556	16.5103	25.183	17.3478	15.009	18.1313	15.7082			23.0803	14.1638	31.9966	22.9474	19.1904	18.3167	15.8712	17.6979			19.5438	28.1533	10.8848	19.5191	19.3642	19.5522	19.7911	19.4881
	92.4683	26.3261	35.28	17.946	26.613	17.9726	15.0806	18.3324	15.5291			23.645	14.7345	32.5555	23.5536	19.8636	18.1177	13.974	16.5779			20.317	28.9239	11.6677	20.2958	20.2139	20.2416	20.3709	20.2307
	92.5293	26.1145	35.0966	17.7751	26.4359	18.6604	15.0073	19.0107	15.0586			23.4049	14.5015	32.3081	23.2364	18.8117	18.5846	16.9471	15.9041			19.5691	28.1308	10.8877	19.5093	20.1446	20.19	20.3086	20.8457
	92.5903	24.6807	33.4885	16.1777	24.8331	18.4981	14.2881	18.0501	14.9311			23.6331	14.7358	32.5304	23.5285	18.2836	19.0699	17.6416	16.1161			20.2489	28.823	11.5921	20.2075	19.9886	20.1032	20.7017	20.7125
	92.6514	23.9217	32.7684	15.4754	24.1219	19.0263	14.4825	18.6662	16.5053			24.0877	15.1973	32.978	23.8933	19.2266	19.4797	17.0697	16.7331			20.4948	29.041	11.8237	20.4324	19.1689	19.2508	20.0133	19.3117
	92.7124	24.2286	33.0154	15.733	24.3742	18.9108	15.4719	18.5535	17.597			23.2995	14.4146	32.1844	23.1384	18.6093	19.5308	17.1024	17.2775			20.6188	29.153	11.9478	20.5504	17.1894	17.5365	18.2107	17.3414
	92.7734	23.3544	32.1554	14.8874	23.5214	18.9001	14.3679	18.5238	17.1089			22.8337	13.9564	31.7108	22.7616	19.3477	18.4151	16.3304	16.6602			20.5237	29.0422	11.8509	20.4465	19.1126	19.2353	19.4053	19.3214
	92.8345	23.9878	32.783	15.5276	24.1553	18.3835	14.448	18.4756	16.4888			23.3267	14.4559	32.1975	23.2415	18.3303	17.0638	16.6368	16.3109			20.2758	28.8177	11.6409	20.2293	20.6026	20.746	21.0467	21.1881
	92.8955	23.0261	31.7077	14.4646	23.0862	17.7706	14.6664	17.861	16.5118			22.7043	13.8396	31.569	22.5982	18.0445	17.2096	17.575	16.5767			19.8906	28.4205	11.2562	19.8384	19.1562	19.3318	19.6746	19.2162
	92.9565	23.3214	32.0843	14.8565	23.4704	16.8596	16.064	17.4748	17.2587			22.1957	13.3381	31.0533	22.1689	18.5118	17.5931	17.5247	16.4885			19.7915	28.2956	11.1442	19.7199	17.7348	18.0199	18.1987	18.427
	93.0176	23.433	32.2188	15.0025	23.6106	16.9783	15.0063	17.6815	16.862			22.4609	13.6099	31.3119	22.3452	18.0653	16.9764	16.4718	16.93			19.2202	27.7421	10.6037	19.1729	18.0475	18.2027	18.9201	18.2397
	93.0786	22.671	31.3927	14.1904	22.7915	17.8208	16.1126	19.0707	18.1832			22.9167	14.0726	31.7607	22.7987	17.8679	18.7488	16.9373	16.8933			20.6353	29.1538	12.0305	20.5922	19.6472	19.8084	20.0301	20.3876
	93.1396	23.6131	32.3032	15.1152	23.7092	18.6236	15.3226	19.1725	17.9307			23.8953	15.058	32.7325	23.788	18.7222	19.2251	17.3058	16.8338			20.1961	28.6922	11.5795	20.1359	18.9089	19.0387	19.6391	19.4441
	93.2007	24.2556	33.0566	15.8806	24.4686	17.7542	13.552	17.9082	15.3314			24.5892	15.7581	33.4204	24.4159	18.946	18.6323	16.5225	16.81			20.282	28.7876	11.6906	20.2391	19.052	19.2213	19.4923	19.5635
	93.2617	23.5914	32.2906	15.1272	23.7089	16.6536	15.4145	17.19	15.8359			24.8157	15.9914	33.64	24.6046	18.9046	18.2729	16.5985	17.5521			19.9483	28.4498	11.3639	19.9069	19.3102	19.356	19.6502	20.0592
	93.3228	23.2563	31.9526	14.8033	23.3779	17.1364	13.8033	17.8228	15.1245			24.7541	15.9354	33.5727	24.6076	17.5839	17.1999	16.083	17.008			19.7426	28.1791	11.1077	19.6434	18.6601	18.9218	19.5532	19.3559
	93.3838	23.456	32.1034	14.9668	23.5351	18.2628	14.4034	18.2109	15.0527			23.467	14.6554	32.2785	23.3119	17.7258	17.8718	16.8396	17.1651			20.1479	28.6093	11.5495	20.0794	19.0168	19.1693	19.9905	19.3975
	93.4448	23.7775	32.4317	15.3111	23.8714	18.8805	15.3494	18.7735	16.119			23.3123	14.508	32.1165	23.1526	18.2821	18.2925	16.5726	16.5307			19.0569	27.4562	10.4092	18.9327	18.3389	18.5969	18.9003	19.1404
	93.5059	24.8478	33.588	16.4786	25.0333	16.4459	15.4443	16.8636	16.2557			24.227	15.4293	33.0248	24.052	18.1509	18.1843	16.5121	15.4189			19.8377	28.2671	11.2359	19.7515	18.1873	18.3013	18.8756	18.6493
	93.5669	24.697	33.3942	16.2977	24.8459	16.8887	14.2012	16.9512	16.0827			23.0821	14.29	31.8743	23.0221	17.7588	17.9889	16.7256	15.1564			19.8185	28.3024	11.284	19.7932	18.8029	18.8653	19.4297	18.9332
	93.6279	23.7511	32.421	15.3373	23.8792	17.8433	14.1342	17.9671	15.6043			22.3008	13.5163	31.0853	22.1868	18.6549	18.3599	16.8337	15.5111			20.3487	28.8059	11.8004	20.3031	19.626	19.7172	19.8936	20.0001
	93.689	23.6314	32.2659	15.1984	23.7322	17.8835	13.6083	18.448	15.1678			23.1319	14.3543	31.9094	23.0459	17.7772	18.6203	16.8359	15.7332			19.7462	28.1879	11.195	19.6915	19.5366	19.8357	20.3014	20.0764
	93.75	25.1548	33.9415	16.8864	25.414	16.6702	13.5182	17.4516	15.2812			22.7431	13.9707	31.5154	22.6504	18.3144	18.9565	17.1463	16.7735			18.821	27.2007	10.2203	18.7105	19.2568	19.2972	19.7212	19.631
	93.811	25.5497	34.283	17.24	25.7615	17.5646	12.7712	17.4992	14.8301			21.3034	12.5388	30.068	21.3203	16.9139	17.3902	15.3759	16.6654			18.0081	26.3228	9.35883	17.8408	19.5581	19.8367	20.0066	19.9843
	93.8721	23.9351	32.6105	15.5795	24.095	19.1472	13.717	18.5518	15.8762			23.3214	14.5644	32.0783	23.2027	17.0078	17.065	15.5592	16.4699			20.2987	28.7311	11.7816	20.2564	18.7319	19.0695	19.2407	19.1198
	93.9331	24.1663	32.8121	15.7959	24.304	17.7126	14.1948	16.8279	15.6693			24.8877	16.1368	33.6385	24.6747	17.5729	18.1654	16.3198	16.3233			20.183	28.6511	11.711	20.1811	18.8314	19.1543	19.3472	19.2399
	93.9941	23.8034	32.4078	15.4045	23.9062	16.3517	13.7911	16.3792	15.2855			25.3019	16.5576	34.0462	25.0982	17.8246	18.0826	15.8458	16.0921			18.8249	27.1457	10.22	18.6828	18.1673	18.5117	18.9046	18.9167
	94.0552	24.7751	33.5001	16.5112	25.0056	17.2394	15.0172	16.9993	15.5982			24.7702	16.0325	33.5078	24.5661	18.8031	19.4997	17.362	16.9613			19.5573	27.9161	11.0063	19.4612	18.4424	18.5849	18.8964	18.7399
	94.1162	24.1807	32.7975	15.8197	24.3086	17.5281	15.5987	17.7975	16.0209			24.8264	16.0953	33.5575	24.6627	18.649	18.4135	16.1097	16.1531			19.9281	28.3679	11.4695	19.9187	17.9529	18.3318	18.5401	18.1337
	94.1772	23.3439	31.9193	14.9572	23.4383	16.8013	15.3489	17.4972	16.3327			23.1241	14.3986	31.8496	23.005	18.3502	17.9438	16.4277	16.5464			20.1368	28.5183	11.6342	20.0763	17.7774	18.1739	18.7466	18.0968
	94.2383	24.0076	32.6222	15.6729	24.1475	17.4761	14.3727	18.1039	16.0977			21.7571	13.0395	30.4747	21.7079	18.6747	18.2471	16.7897	17.136			20.2051	28.619	11.7486	20.1838	18.5274	18.796	19.4574	19.1455
	94.2993	23.303	31.8789	14.9431	23.411	18.8087	13.0491	18.2275	14.6879			22.9443	14.2329	31.6557	22.8602	18.6392	18.0349	17.1481	17.7848			20.2466	28.644	11.7847	20.2143	17.9158	18.1444	18.8342	18.5193
	94.3604	23.0603	31.5851	14.6626	23.1239	19.4785	13.617	19.321	16.2045			22.612	13.9068	31.3171	22.5258	18.7097	17.9408	17.2801	17.0851			19.1604	27.4763	10.631	19.0537	18.4348	18.7569	18.8606	18.791
	94.4214	22.0322	30.5736	13.664	22.1188	18.251	14.0492	17.9376	15.0548			22.4502	13.7521	31.1482	22.4072	18.1354	17.5464	15.8469	15.5624			19.3002	27.5925	10.7601	19.1763	18.8081	18.9096	19.4263	19.2848
	94.4824	22.2088	30.7662	13.8727	22.3194	17.7002	14.1054	17.8277	14.9541			22.1763	13.485	30.8677	22.0941	19.001	18.6244	14.757	15.1719			18.2399	26.4515	9.63276	18.0421	18.2199	18.3295	18.5522	18.6202
	94.5435	24.0494	32.6285	15.7479	24.1882	17.6219	13.4665	17.5775	15.141			21.8231	13.139	30.5073	21.7987	18.8265	19.1296	15.8404	15.508			19.2695	27.5577	10.7543	19.156	17.9586	18.1733	18.4789	18.4411
	94.6045	23.3003	31.8656	14.995	23.4303	18.3497	13.5683	18.2421	15.5235			22.5893	13.9128	31.2658	22.5193	17.2815	18.441	15.7176	15.1957			19.4202	27.7631	10.9732	19.3681	18.9413	19.0167	19.2454	19.0724
	94.6655	22.9108	31.4256	14.5733	22.9995	19.2609	13.5714	18.9093	15.2027			23.4768	14.8057	32.1479	23.3904	16.6957	18.4991	15.5597	14.5412			20.2518	28.6154	11.8377	20.2265	18.6999	18.8504	19.2053	19.5565
	94.7266	24.649	33.2803	16.4398	24.8601	18.4504	13.0381	18.6682	15.3607			22.4122	13.748	31.0764	22.3458	16.6742	17.1592	16.1751	15.9706			19.7164	28.0831	11.3182	19.7006	19.305	19.6322	20.0315	19.4591
	94.7876	24.4153	33.0521	16.2234	24.6378	18.4049	13.943	17.9897	15.6264			22.68	14.0234	31.3366	22.6202	17.7922	17.8861	16.7557	17.1199			19.4004	27.6456	10.8948	19.2702	18.3399	18.5738	18.6027	18.7825
	94.8486	23.8897	32.4771	15.6621	24.0696	18.9308	14.3925	19.107	16.4442			23.08	14.429	31.7309	22.9309	18.4004	18.5662	17.3531	17.4943			19.8248	28.085	11.3487	19.7169	16.969	17.2643	17.66	17.5557
	94.9097	23.9197	32.5002	15.699	24.0996	19.2343	14.0446	19.3063	16.0205			22.935	14.2923	31.5776	22.8072	18.5886	19.1653	17.6436	17.7512			19.3464	27.6697	10.9459	19.3078	17.758	18.0825	18.3848	18.306
	94.9707	23.0179	31.5284	14.7394	23.1339	18.1756	14.4381	18.2091	15.9106			24.0988	15.462	32.7356	23.9865	18.6114	18.8133	16.3666	17.2536			18.9908	27.2035	10.4936	18.8485	18.1854	18.5049	18.8483	18.7293
	95.0317	21.5008	29.92	13.1461	21.5331	18.4225	14.4655	18.6165	16.4182			23.5893	14.959	32.2195	23.4511	18.31	18.3284	15.1699	17.1659			19.1654	27.4473	10.7518	19.0996	19.2601	19.338	19.9031	19.6828
	95.0928	21.5091	29.9168	13.156	21.5364	18.35	13.8637	18.259	15.7911			22.9436	14.3198	31.5674	22.851	18.4942	19.2069	16.8203	16.8688			20.1592	28.4928	11.8111	20.1519	18.2938	18.4592	18.7772	19.0071
	95.1538	20.9853	29.3907	12.645	21.0179	17.2454	14.6015	16.9566	15.675			21.5613	12.9444	30.1782	21.5711	18.2143	19.0157	16.9137	16.3233			19.6098	27.8848	11.214	19.5494	18.2586	18.6224	18.5692	18.4609
	95.2148	21.9331	30.3738	13.6424	22.0081	15.5119	14.2239	16.3905	14.1379			21.8646	13.2554	30.4737	21.7796	18.621	19.1483	17.3847	17.2304			19.1846	27.4282	10.7741	19.1011	18.2655	18.3898	18.652	18.9141
	95.2759	23.4197	31.9064	15.1892	23.5478	15.1229	14.5996	16.5258	15.1453			22.2972	13.6944	30.9001	22.245	18.6414	19.3644	17.4647	16.5193			18.8558	27.0837	10.4412	18.7625	17.1671	17.4623	18.0764	17.5362
	95.3369	24.8449	33.3639	16.6582	25.0111	16.3493	15.0924	16.3751	16.4158			22.884	14.2885	31.4796	22.8184	17.9784	18.7312	17.139	16.0826			19.2307	27.5033	10.876	19.1897	18.791	18.9811	19.421	18.9288
	95.3979	22.9483	31.4096	14.7155	23.0625	18.178	15.1427	17.3329	16.9412			22.8186	14.2288	31.4084	22.7472	17.5724	17.4686	15.9141	15.9596			19.3039	27.5632	10.9489	19.2561	18.8977	19.13	19.9179	19.6888
	95.459	22.7495	31.1797	14.5024	22.8411	18.5473	15.3782	18.1557	16.8248			22.0319	13.4492	30.6145	21.9908	17.2744	17.4199	15.8198	15.6129			19.4333	27.6807	11.0802	19.3804	17.2764	17.5805	17.8391	17.736
	95.52	22.9863	31.4006	14.7358	23.0682	18.6673	14.5011	18.7592	16.3012			22.7451	14.1702	31.3201	22.6153	17.9804	17.8489	16.4185	16.1363			19.6042	27.8006	11.2139	19.5073	19.2567	19.3305	19.6978	19.719
	95.5811	22.7943	31.1974	14.546	22.8717	17.8504	13.5387	18.2832	14.7618			22.7172	14.1481	31.2863	22.5959	16.8789	17.5502	14.9271	15.0262			19.048	27.2486	10.6756	18.9621	18.3026	18.5825	19.2606	19.1104
	95.6421	23.1955	31.6282	14.9924	23.3103	18.3095	13.3799	17.841	15.5249			22.3848	13.8232	30.9465	22.3556	17.4446	18.0897	15.0082	15.4647			19.312	27.4544	10.8939	19.1741	16.9791	17.3461	18.1224	17.6996
	95.7031	24.2849	32.7594	16.1357	24.4475	17.9847	13.3214	18.0691	15.4976			22.0152	13.46	30.5704	21.9799	18.4073	18.5531	15.2465	16.3581			18.1532	26.2414	9.69388	17.9676	18.7355	18.8411	19.1404	19.3266
	95.7642	23.9761	32.4465	15.8361	24.1413	17.0088	13.4512	17.6335	15.7589			23.2414	14.6941	31.7887	23.109	18.1036	17.0735	14.6617	16.4833			18.7443	26.8961	10.3643	18.6302	18.5071	18.7441	19.1939	19.0712
	95.8252	23.5753	31.9886	15.3917	23.6901	17.2023	13.3045	18.3018	16.0252			23.5306	14.9883	32.0728	23.3762	17.6839	16.526	15.2058	15.7397			19.0258	27.1915	10.672	18.9317	17.454	17.6144	18.3357	18.3723
	95.8862	22.502	30.8446	14.2627	22.5537	17.0334	12.1798	18.0348	15.2419			22.141	13.6068	30.6753	22.0538	18.1684	17.7104	15.4807	15.7449			18.8962	26.9992	10.4944	18.7468	17.1667	17.4935	17.9663	18.0162
	95.9473	24.0972	32.5334	15.9666	24.25	17.0812	13.6437	17.8353	15.0487			22.9392	14.4116	31.4668	22.813	17.3149	17.3522	14.9805	15.3951			19.2287	27.3797	10.8894	19.1346	17.5908	17.7431	18.5843	18.332
	96.0083	24.5233	32.9358	16.38	24.6579	17.351	14.37	18.0324	15.8723			22.6372	14.1165	31.1579	22.5816	16.3937	16.9534	13.5975	14.2927			19.0197	27.1152	10.6383	18.8767	18.6939	18.8755	19.0637	19.4583
	96.0693	22.8066	31.2131	14.671	22.942	17.1844	13.7474	17.1342	16.0353			22.778	14.2636	31.2924	22.684	17.6765	17.6184	14.5651	15.5012			19.3054	27.4398	10.9766	19.2082	19.1055	19.2875	19.8049	19.3627
	96.1304	24.04	32.4473	15.9204	24.1838	18.3956	12.4963	17.7634	15.114			22.0918	13.5847	30.5989	22.0217	17.2031	17.8049	14.9469	16.1719			18.7641	26.8393	10.3882	18.6138	20.0297	20.1834	20.4465	20.6188
	96.1914	23.1829	31.5432	15.0261	23.2846	18.0016	14.3136	18.1268	15.017			21.7838	13.2836	30.284	21.7251	16.5381	17.8375	15.697	15.8216			19.1456	27.2737	10.8375	19.0556	19.4201	19.5194	20.0585	20.1192
	96.2524	20.8942	29.116	12.6148	20.8654	17.7029	15.3047	17.9651	14.8747			22.3872	13.8941	30.8803	22.3037	17.3519	17.4557	15.9197	14.5068			18.9369	27.0147	10.5901	18.8024	17.9569	18.0838	18.5307	18.7015
	96.3135	20.9406	29.2219	12.7347	20.9783	18.1644	14.3281	18.0949	14.7233			21.6016	13.1143	30.089	21.621	16.5453	15.9787	14.3367	14.4604			18.1524	26.234	9.82525	18.0296	18.0352	18.3539	18.5892	18.5546
	96.3745	22.1691	30.4391	13.9695	22.2043	17.8067	14.2625	18.0279	14.9152			21.0737	12.5947	29.5528	21.0723	17.4945	17.3185	15.754	15.2675			19.4341	27.5683	11.1744	19.3714	17.9325	18.1631	18.4619	18.4234
	96.4355	23.8005	32.1414	15.6824	23.9119	16.4317	13.2241	17.5508	15.2571			21.1929	12.7199	29.666	21.2321	17.7854	18.1854	16.6753	16.3199			19.6907	27.8573	11.478	19.6677	16.8734	17.3183	17.7254	17.2895
	96.4966	23.2657	31.6366	15.191	23.4138	18.5239	14.2282	18.6779	16.0883			21.0559	12.5902	29.5215	21.04	18.238	18.5715	16.5265	16.5373			19.732	27.8388	11.472	19.6554	18.8943	19.0888	19.525	19.0974
	96.5576	21.8991	30.1868	13.7537	21.9703	17.1372	14.3132	17.0619	15.7487			22.2262	13.768	30.6844	22.1523	17.6763	17.8147	17.0822	16.9631			19.3034	27.3761	11.0236	19.1998	19.0361	19.302	19.71	19.7209
	96.6187	21.5531	29.8296	13.4139	21.6218	16.2478	13.6937	15.6328	14.9678			22.8239	14.3719	31.276	22.7673	16.0698	16.1568	16.4642	16.93			19.4137	27.5216	11.1822	19.3519	18.5505	18.789	19.1676	19.2069
	96.6797	22.884	31.1376	14.7353	22.9364	16.6111	13.0062	15.9329	15.0736			21.7219	13.2764	30.1674	21.7208	17.4892	17.0986	16.5933	16.4223			20.1069	28.194	11.8677	20.0308	18.3656	18.6072	18.9486	19.0708
	96.7407	22.8905	31.1711	14.7817	22.9764	17.9257	13.1646	17.1108	16.2561			22.0928	13.655	30.5306	22.0271	17.5499	17.0876	16.2145	16.5566			19.3449	27.4103	11.0958	19.253	18.0258	18.2977	18.8189	18.8499
	96.8018	22.9326	31.2284	14.8522	23.0403	17.7073	14.0789	17.6251	16.487			21.6929	13.2615	30.1242	21.6295	16.8341	16.3954	15.3973	14.7777			19.2136	27.3083	11.0099	19.1591	18.2369	18.4333	18.9222	18.9563
	96.8628	22.1295	30.4141	14.0513	22.2327	17.0626	14.4793	17.5387	15.7187			22.1009	13.6779	30.5239	22.0134	18.0796	17.7838	15.7126	15.5521			19.6097	27.6479	11.3618	19.5049	17.9357	18.3292	18.6824	18.3954
	96.9238	21.5858	29.8341	13.487	21.6606	17.1407	14.3525	17.311	16.0117			22.5076	14.0904	30.9248	22.4552	18.103	17.5906	15.2841	15.8959			17.7551	25.6871	9.4144	17.5508	17.5384	17.8442	17.8841	18.4384
	96.9849	22.0561	30.2493	13.9155	22.0824	16.9794	12.5358	16.4969	15.2606			22.3146	13.905	30.7242	22.2721	17.8915	16.822	15.1769	16.2991			18.0482	25.9689	9.71301	17.841	18.6083	18.7179	19.6719	18.9988
	97.0459	22.2375	30.4242	14.1057	22.2649	17.0033	13.1176	16.6871	15.1691			23.1737	14.7709	31.5765	23.0541	16.7491	16.7739	15.7338	15.8863			18.4009	26.3444	10.1024	18.2234	17.9866	18.0946	18.5658	18.3842
	97.1069	22.5382	30.8058	14.5001	22.653	17.5495	13.7855	17.6244	14.9242			23.2121	14.8151	31.6091	23.128	17.5115	17.6178	16.3447	15.9017			18.8221	26.8709	10.6429	18.7569	16.9601	17.1196	17.774	17.8106
	97.168	22.5332	30.808	14.5158	22.6619	17.2579	13.6555	16.8501	13.68			22.2102	13.8198	30.6006	22.1436	17.3946	16.8022	16.3228	16.7186			18.3104	26.2277	10.0132	18.1205	16.7952	17.2363	17.2925	17.2738
	97.229	22.0898	30.3039	14.0257	22.1648	16.9835	13.3234	16.5921	14.2937			21.0565	12.6736	29.4394	21.0064	17.2698	16.8373	15.8992	17.2936			18.184	26.1837	9.98307	18.0834	17.3225	17.7394	18.3118	18.236
	97.29	22.4422	30.7017	14.4378	22.5697	18.5007	14.1525	18.5713	15.802			20.3517	11.976	28.7274	20.3646	18.0882	18.1189	15.2241	16.0398			18.7451	26.6911	10.5056	18.5983	17.8895	18.2061	18.1728	18.349
	97.3511	22.757	30.994	14.7438	22.8689	18.5965	14.0978	18.7634	15.5221			22.5138	14.1469	30.8807	22.4191	17.0979	17.7826	15.617	14.8338			19.2498	27.2798	11.1064	19.1931	18.1487	18.4544	18.7527	18.5294
	97.4121	22.5264	30.7592	14.5216	22.6404	18.2741	14.3763	17.7479	14.5938			23.3353	14.9733	31.6972	23.1919	17.2604	17.4106	14.9493	14.1971			18.5055	26.4931	10.3337	18.4134	16.8756	17.1376	17.7979	17.2784
	97.4731	22.2213	30.4093	14.1873	22.2983	18.6228	14.0629	18.3232	16.3696			21.8099	13.4549	30.1649	21.8099	18.6026	17.5595	15.7119	15.0087			18.1615	26.1365	9.99012	18.0633	17.3131	17.6119	18.031	17.8022
	97.5342	22.5011	30.6995	14.4901	22.5948	17.2957	14.2938	17.814	16.8373			21.1872	12.8401	29.5343	21.1727	18.5601	17.9805	15.4415	14.9867			17.2055	25.0936	8.9626	17.0281	18.2948	18.6335	18.991	19.1657
	97.5952	21.7279	29.8616	13.6665	21.764	17.2811	14.2919	17.3988	15.5521			22.0265	13.687	30.3661	22.0195	17.2448	17.573	14.9131	14.8611			18.0636	25.9939	9.87849	17.9362	18.1315	18.2697	18.909	18.7944
	97.6562	21.3911	29.4499	13.2696	21.3597	18.498	13.0485	18.6047	14.4231			23.1585	14.8251	31.4919	23.0535	17.5727	17.6207	15.3327	15.467			18.1608	26.0567	9.95345	18.0051	17.9461	18.2981	18.3171	18.8458
	97.7173	21.1775	29.3118	13.1452	21.2285	16.888	14.0221	17.3786	14.1771			23.3455	15.0194	31.6715	23.1786	17.8106	17.5407	15.0212	15.4211			17.5325	25.4027	9.31382	17.3583	17.7493	17.9003	18.5374	17.9239
	97.7783	21.2195	29.3378	13.1865	21.2621	16.4909	13.331	16.847	13.8934			23.0271	14.7064	31.3477	22.8882	17.1461	16.9264	14.324	15.2277			18.1704	26.0176	9.94289	17.9802	17.83	18.2316	18.8034	18.0724
	97.8394	21.9921	30.1101	13.9725	22.0413	17.2209	12.8241	17.2479	14.7469			21.021	12.7086	29.3334	21.0601	17.1042	17.1219	14.7785	16.4201			17.5708	25.3756	9.31515	17.3454	18.883	18.9965	19.3409	19.4288
	97.9004	21.6696	29.8091	13.6844	21.7467	16.3375	12.9923	16.6594	14.5033			22.2869	13.9828	30.591	22.2051	16.436	17.7369	16.0917	17.6425			17.8377	25.6783	9.63271	17.6555	18.4276	18.5673	19.1405	18.5133
	97.9614	21.7802	29.8502	13.7407	21.7954	16.3153	12.5422	16.6638	15.3404			22.3361	14.0369	30.6352	22.2726	16.6292	17.0578	15.9188	16.8964			19.4157	27.3458	11.3166	19.3312	18.5354	18.8484	19.0228	19.1122
	98.0225	21.659	29.6922	13.5946	21.6434	16.64	12.6666	16.9657	15.8712			20.4953	12.2041	28.7865	20.5498	16.224	16.0974	14.4756	16.9521			20.3042	28.2453	12.2273	20.2363	17.7791	18.1842	18.2584	18.681
	98.0835	20.9964	29.0182	12.9377	20.9779	16.6124	13.0481	16.9986	16.086			20.8527	12.5685	29.1369	20.886	16.6216	16.3199	15.2919	16.4152			20.4346	28.4123	12.4087	20.4105	17.0703	17.3058	17.6239	17.5589
	98.1445	22.2073	30.3093	14.2411	22.2752	17.4339	13.1967	17.8587	16.2848			21.1017	12.8247	29.3787	21.0591	16.9422	16.9222	15.9224	15.3674			19.9504	27.8555	11.8635	19.8595	15.7327	16.2426	16.7502	16.0412
	98.2056	21.1456	29.1757	13.1214	21.1486	16.6135	12.5329	17.3135	15.778			20.8636	12.5935	29.1337	20.8748	16.8267	17.9099	15.7645	14.7241			18.7594	26.6395	10.6627	18.6511	16.1034	16.4225	16.9908	16.5174
	98.2666	21.6583	29.6637	13.625	21.6443	16.5424	13.4966	16.4239	14.0983			20.9901	12.7272	29.253	20.9999	16.3612	16.9654	15.3169	15.7906			18.6202	26.4912	10.5277	18.5095	16.76	16.9443	17.2146	17.2095
	98.3276	22.0805	30.1334	14.1089	22.1212	16.7235	13.5283	16.1757	14.1154			21.5908	13.335	29.8465	21.5741	16.1954	16.3246	15.5741	16.5046			18.4235	26.2468	10.2976	18.2722	15.8085	16.196	17.0081	16.1599
	98.3887	22.1561	30.2079	14.1959	22.2019	17.0174	13.4952	16.589	15.0154			22.2724	14.0235	30.5214	22.1623	15.1798	16.4453	15.4072	15.8647			17.5109	25.3437	9.40794	17.3758	17.3685	17.583	18.4443	17.8229
	98.4497	21.5058	29.5124	13.5155	21.5139	17.173	13.4467	17.106	15.5113			22.4188	14.177	30.6605	22.3809	15.2372	16.3481	14.8683	15.4207			17.4878	25.2349	9.31611	17.2755	18.145	18.4275	18.6652	18.8112
	98.5107	21.6335	29.6617	13.6775	21.6696	17.643	12.3122	18.115	15.4079			22.4144	14.1796	30.6493	22.3834	16.6558	16.3929	15.1251	15.6615			16.8053	24.5468	8.63954	16.5932	16.3686	16.6207	17.0162	17.2156
	98.5718	19.5504	27.4708	11.5014	19.4861	16.8808	12.7362	17.0923	14.9132			21.6659	13.438	29.8939	21.6411	18.762	16.5388	14.9865	15.0596			17.2339	24.9292	9.04102	16.9851	16.1239	16.3379	17.238	17.1149
	98.6328	21	28.9948	13.0423	21.0185	15.7901	12.8788	16.3025	14.4999			21.6631	13.4431	29.8831	21.6534	18.5936	17.4881	15.2007	15.0293			19.0072	26.8077	10.9316	18.8697	16.9587	17.1814	17.8233	17.5072
	98.6938	21.7925	29.7823	13.8421	21.8122	14.4876	13.6495	14.6344	14.546			22.2586	14.0451	30.472	22.1486	17.4285	17.4561	15.7729	16.1732			18.8764	26.6607	10.7971	18.7289	16.368	16.6874	16.8273	16.834
	98.7549	22.3927	30.3963	14.4721	22.4342	15.7049	13.6891	15.5081	14.5962			21.5175	13.3108	29.724	21.4642	17.3125	17.4651	15.0058	16.1774			16.8775	24.5579	8.70781	16.6328	16.9767	17.2294	17.7602	17.3271
	98.8159	23.138	31.1914	15.2782	23.2348	17.6089	14.4618	18.3049	16.0948			21.5205	13.3218	29.7192	21.5026	17.4076	17.1738	14.4925	15.535			17.0217	24.6823	8.84872	16.7655	16.9487	17.2312	17.4772	17.3673
	98.877	20.5586	28.4423	12.5417	20.492	17.3246	12.6938	17.8974	15.3685			22.1201	13.9282	30.3119	22.0486	17.4243	17.6572	16.1506	16.0474			17.5381	25.2775	9.45852	17.368	16.7426	17.0094	17.3219	17.5643
	98.938	20.0474	27.9176	12.0373	19.9775	17.6296	12.5893	17.5568	14.8022			21.1029	12.9175	29.2882	21.0706	16.4631	16.9959	15.5095	15.5626			17.8801	25.6446	9.83733	17.741	17.5398	17.8423	18.2447	18.0062
	98.999	21.9531	29.8932	14.0241	21.9586	17.0221	12.3863	16.8963	14.9412			21.7632	13.5858	29.9406	21.7547	17.068	17.1367	14.3339	13.8227			15.9217	23.5534	7.76114	15.6573	17.3223	17.5709	18.2787	17.7581
	99.0601	21.1964	29.1678	13.3137	21.2407	17.6416	13.4377	17.5702	15.4717			20.8891	12.7175	29.0607	20.9269	17.0592	16.3268	14.3915	15.1921			17.56	25.2199	9.44533	17.3326	17.964	18.3294	18.872	18.6755
	99.1211	21.625	29.6286	13.7871	21.7079	17.7605	12.2185	18.0286	14.5563			19.9826	11.8191	28.1462	19.993	17.0315	16.5578	14.8024	15.0272			18.4943	26.2505	10.4876	18.3691	17.8712	18.2724	18.7649	18.0268
	99.1821	21.4047	29.3626	13.5367	21.4497	17.6263	11.9668	17.7109	13.9572			20.5129	12.3568	28.6691	20.5226	17.151	17.468	16.0084	15.6994			18.0197	25.72	9.97119	17.8456	17.0122	17.2198	17.7658	17.3861
	99.2432	21.6507	29.5452	13.7333	21.6392	17.3495	12.8382	16.6178	14.4382			21.0517	12.9025	29.2009	21.066	17.0803	17.8608	16.7071	17.606			17.1942	24.9108	9.1757	17.0433	17.5569	17.7758	17.9498	17.7008
	99.3042	22.1359	30.0511	14.2541	22.1526	16.6817	13.9452	17.1803	14.9428			20.8873	12.745	29.0295	20.886	17.6528	17.5939	15.7883	16.9546			17.0028	24.6669	8.94955	16.8082	17.2793	17.4449	17.7002	18.2013
	99.3652	22.3623	30.377	14.5947	22.4858	17.9903	13.5247	17.6586	14.4736			21.3208	13.1872	29.4544	21.3004	17.1509	17.7638	15.2415	15.9636			18.5827	26.3258	10.6217	18.4737	17.1064	17.4568	18.0066	17.2689
	99.4263	22.4013	30.3171	14.5476	22.4323	17.1462	13.0024	16.5281	14.0824			22.4878	14.3595	30.616	22.4632	16.754	16.0835	13.7731	14.6105			18.538	26.2809	10.5893	18.4351	16.9436	17.1515	17.6015	17.8329
	99.4873	21.9631	29.8689	14.114	21.9915	16.1579	12.7603	16.0639	13.9675			21.6183	13.4978	29.7388	21.6161	16.1701	17.1021	15.7833	15.8748			18.4536	26.1342	10.4572	18.2957	17.2961	17.708	17.9893	18.07
	99.5483	21.3609	29.2634	13.5221	21.3927	15.5673	12.0969	16.0177	13.9709			21.6608	13.5474	29.7742	21.6602	15.955	17.2761	16.1401	16.0064			17.8532	25.5052	9.84031	17.6728	16.8967	17.2879	18.0425	17.6693
	99.6094	20.7583	28.5727	12.8473	20.71	16.5708	13.5075	16.0965	14.985			21.0308	12.9241	29.1375	21.0285	16.8475	16.9535	16.0683	14.8143			16.7982	24.4324	8.7814	16.6069	17.0917	17.2872	18.0537	17.8369
	99.6704	21.3035	29.1227	13.4127	21.2677	16.6117	13.1774	16.549	14.5937			20.8122	12.7134	28.911	20.7972	16.8903	15.4581	15.7891	16.1084			16.5521	24.1834	8.54933	16.3663	16.0443	16.3746	16.8774	16.5859
	99.7314	22.9394	30.9029	15.2073	23.0551	17.0319	12.7173	16.8893	14.0691			21.0725	12.9806	29.1644	21.0653	17.0429	16.5456	14.5956	16.1536			16.6568	24.2473	8.62749	16.4374	16.0586	16.4264	17.1682	16.8502
	99.7925	21.3821	29.2716	13.5849	21.4282	16.8116	12.5305	16.7673	14.3796			21.5044	13.4204	29.5883	21.5163	16.7031	16.0232	14.5213	15.3305			17.5486	25.204	9.60039	17.4022	16.6046	16.8646	17.762	17.4412
	99.8535	21.4235	29.3161	13.6507	21.4834	16.4124	12.789	15.9386	14.7832			20.6623	12.584	28.7405	20.6498	16.7208	15.7981	15.5716	16.1918			18.5557	26.1828	10.5915	18.3872	17.9652	18.2562	18.5481	18.5118
	99.9146	22.3102	30.1799	14.5241	22.352	16.2032	13.317	15.8008	15.0542			20.9516	12.8823	29.0209	20.9803	15.5738	15.2248	15.3336	15.495			16.9769	24.5255	8.94769	16.7366	18.1362	18.2598	18.7848	18.9094
	99.9756	20.2879	28.0755	12.435	20.2552	16.7584	11.7424	15.9929	15.2697			22.5774	14.5151	30.6396	22.5389	15.6465	15.6727	14.847	14.0468			16.5683	24.0954	8.53453	16.315	17.9837	18.1343	19.0109	18.7366
	100.037	20.742	28.506	12.8832	20.6946	16.2704	11.3067	15.9663	13.7905			23.016	14.9598	31.0723	22.9429	15.5808	15.1653	14.6411	14.4214			18.0779	25.6584	10.1131	17.8858	16.5515	16.7999	17.3307	16.7799
	100.098	21.9006	29.7295	14.1192	21.9243	15.9639	13.5389	15.8465	13.0865			20.73	12.6799	28.78	20.773	15.8212	15.4204	15.3556	15.0704			18.4114	25.9971	10.463	18.2301	16.2288	16.4509	16.9539	17.1433
	100.159	21.5828	29.4111	13.8145	21.6128	15.2017	14.6052	15.1608	14.1917			19.7807	11.7404	27.821	19.8837	16.0255	15.2397	15.7654	15.7577			17.6689	25.282	9.76383	17.5229	15.1585	15.6893	16.3824	15.8204
	100.22	21.9331	29.735	14.1543	21.9447	16.0083	15.1731	15.7317	15.1575			21.349	13.3153	29.3826	21.3755	16.26	15.3266	14.3482	15.7361			17.9662	25.5534	10.049	17.8012	14.8053	15.1996	15.6943	15.5835
	100.281	21.9308	29.735	14.1683	21.9516	15.986	14.4577	15.8383	15.4841			21.1479	13.121	29.1748	21.1425	15.8422	16.0625	14.0288	15.1965			17.7112	25.2563	9.76753	17.5119	15.6611	15.9835	16.4783	16.5285
	100.342	22.7369	30.5746	15.022	22.7983	15.9909	13.2159	16.6425	15.6384			21.0968	13.0774	29.1162	21.0719	16.7377	16.6416	14.0277	15.0474			18.0918	25.6913	10.216	17.9537	16.9439	17.1503	17.743	17.6773
	100.403	21.4459	29.2342	13.6941	21.4641	16.3189	12.5879	16.8693	15.4981			20.4975	12.4844	28.5107	20.488	17.2478	17.87	14.7757	15.8153			17.3668	24.9094	9.44886	17.1791	15.0903	15.426	15.8379	16.1053
	100.464	21.0211	28.7831	13.2615	21.0223	15.3718	11.9557	16.4734	15.0697			19.2182	11.2131	27.2232	19.2919	17.4051	17.5008	14.7991	15.5115			17.7607	25.3604	9.91582	17.6381	16.7472	17.055	17.68	17.4359
	100.525	21.9127	29.7295	14.2202	21.9748	15.1093	12.577	16.0429	14.1837			20.7222	12.7254	28.7189	20.7609	17.3527	17.1227	14.2882	14.6974			18.5276	26.0724	10.6405	18.3565	16.7702	16.9492	17.565	17.205
	100.586	21.4469	29.2444	13.7505	21.4974	16.3406	13.4687	16.4218	14.4196			21.3395	13.3489	29.3302	21.3178	17.2916	16.7516	14.912	15.5884			18.454	25.9767	10.5608	18.2687	16.1954	16.6416	16.7676	16.7289
	100.647	21.01	28.7847	13.3032	21.044	16.51	12.4089	16.1556	14.3626			21.2882	13.3057	29.2707	21.2597	16.5373	15.944	14.5792	15.3959			18.7418	26.3565	10.9538	18.6552	16.2429	16.5685	17.0331	16.883
	100.708	20.5478	28.2866	12.8216	20.5541	16.0193	12.6715	15.9371	15.3318			22.7535	14.7781	30.7288	22.6365	16.0117	15.5856	14.4315	14.612			18.5785	26.1863	10.7999	18.4931	16.8758	17.2553	17.7911	17.1248
	100.769	21.0044	28.7091	13.2585	20.9838	17.1379	13.5791	17.1042	15.7175			21.8204	13.8507	29.7901	21.7358	16.3618	14.5266	13.7699	13.6056			18.2792	25.8436	10.471	18.1573	15.7922	16.1353	16.7828	16.5326
	100.83	21.3309	29.0269	13.592	21.3094	17.1082	14.692	17.2051	15.8602			21.4394	13.478	29.4008	21.4543	15.8146	13.2757	12.9877	13.6608			17.5228	25.0028	9.64521	17.324	16.1126	16.5631	16.5241	16.6272
	100.891	22.4094	30.2333	14.8124	22.5228	16.0313	13.5592	15.7428	15.4014			20.3419	12.3869	28.2968	20.3438	16.1534	15.1572	13.1328	14.9025			18.3372	25.9094	10.5676	18.2385	15.6106	15.9521	16.4669	16.0378
	100.952	22.3292	30.1169	14.7103	22.4136	14.948	11.3345	14.7975	14.2974			20.2681	12.3222	28.214	20.3369	16.7417	15.7486	13.2326	14.5036			19.5198	27.1478	11.8186	19.4832	15.4829	15.9953	16.2417	16.1647
	101.013	21.4851	29.2105	13.8181	21.5143	15.2266	11.3272	15.3428	14.0866			21.0905	13.1509	29.0301	21.0583	15.7033	15.1817	12.909	14.3292			18.7082	26.2704	10.9539	18.6122	16.3944	16.872	17.1854	16.5879
	101.074	22.3619	30.0852	14.7082	22.3967	17.4871	12.1967	17.6881	14.9705			20.0837	12.1513	28.0162	20.0805	16.0744	15.1762	13.4862	15.2701			18.3155	25.8687	10.5683	18.2185	15.8905	16.3546	16.6161	16.2925
	101.135	21.7701	29.5107	14.1469	21.8288	17.3333	11.6034	17.5184	15.1413			20.4529	12.529	28.3767	20.5195	16.4872	15.8843	13.4548	14.9603			17.946	25.4052	10.1177	17.7614	14.5189	14.9645	15.599	14.8653
	101.196	21.7579	29.5088	14.1607	21.8348	16.2585	11.9409	15.592	14.0049			21.343	13.4256	29.2604	21.3374	16.5282	15.6774	14.3097	14.8775			16.5393	23.9046	8.6323	16.2685	15.2981	15.7909	16.4972	15.6347
	101.257	22.3752	30.1117	14.7793	22.4455	16.3608	13.0229	16.1199	13.9854			20.3491	12.4384	28.2597	20.4147	17.6716	17.019	15.6276	15.4454			17.4453	24.876	9.62101	17.2485	16.548	16.7653	17.3325	16.8233
	101.318	22.4777	30.2231	14.9019	22.5625	17.0177	12.3832	16.8508	14.4277			19.9918	12.0894	27.8941	20.0496	16.3295	16.2351	14.7136	14.7968			18.1186	25.5737	10.331	17.9523	17.6981	18.0899	18.3574	18.2466
	101.379	20.0301	27.6577	12.3521	20.0049	16.2936	13.1626	16.6557	14.8945			20.1615	12.2664	28.0565	20.1713	15.7519	15.6987	14.0602	14.2854			17.7745	25.2401	10.0131	17.6266	17.3928	17.7582	17.8955	17.7033
	101.44	19.8904	27.506	12.2152	19.8606	15.7889	12.8593	16.0802	15.7982			20.9735	13.0852	28.8617	20.9834	16.2473	16.1332	14.927	16.0428			18.135	25.5971	10.3846	17.9908	17.4609	17.6387	18.143	18.0829
	101.501	19.2119	26.7788	11.5045	19.1416	16.2619	10.8069	15.8674	14.7059			20.0455	12.1642	27.9267	20.1006	16.5901	15.9595	14.0678	15.5889			18.1298	25.5364	10.3393	17.9379	17.336	17.5255	18.1619	18.2393
	101.562	19.5559	27.1283	11.8682	19.4983	16.7158	11.2118	16.3107	14.8788			20.5172	12.6446	28.3898	20.5095	16.9561	15.845	13.8691	14.8502			17.4632	24.8829	9.69897	17.2909	16.187	16.5271	16.6316	16.4166
	101.624	18.7879	26.3237	11.0783	18.701	16.4613	13.381	16.4149	15.3173			21.5826	13.717	29.4482	21.5441	17.4095	16.5959	14.3777	15.267			16.8446	24.2604	9.09412	16.6773	15.3987	15.7731	16.2454	16.1111
	101.685	19.8334	27.4227	12.1925	19.8076	15.7469	12.3065	15.64	14.5515			22.2702	14.4116	30.1287	22.1929	17.5413	16.867	13.8113	14.9297			17.4347	24.8507	9.69862	17.2747	16.4617	16.6982	17.3406	17.2599
	101.746	19.7963	27.3214	12.1059	19.7137	16.2467	13.479	15.7944	14.4704			20.992	13.14	28.844	20.9477	16.9957	16.4652	15.6252	15.7284			18.085	25.4873	10.3493	17.9184	16.694	17.0588	17.54	17.0046
	101.807	21.037	28.6746	13.4758	21.0752	16.3217	12.5433	15.9869	14.2654			19.672	11.8284	27.5157	19.7844	17.5744	15.8465	14.281	14.4523			17.9558	25.3674	10.2429	17.8051	17.1263	17.3304	17.8505	18.0691
	101.868	21.8483	29.4991	14.3124	21.9057	15.8476	13.4989	16.0844	14.5299			21.1965	13.3613	29.0316	21.1458	17.3833	16.1817	13.8404	13.9669			17.9202	25.3381	10.2292	17.7836	16.6266	17.0774	17.5573	17.269
	101.929	20.6526	28.2696	13.0969	20.6833	16.8547	14.0627	16.7459	14.4635			21.9585	14.1295	29.7875	21.9384	15.5875	15.6524	14.9642	14.2407			18.1007	25.4845	10.3904	17.9375	16.1634	16.645	17.165	16.4709
	101.99	20.2035	27.7237	12.5673	20.1455	16.8426	12.5796	16.7439	12.9969			21.8826	14.061	29.7042	21.8078	14.6646	15.2051	14.6985	13.8302			17.8263	25.1738	10.0939	17.6339	16.3043	16.4947	17.0779	16.8951
	102.051	20.8973	28.4654	13.3231	20.8942	15.9454	11.9439	15.6244	13.6963			21.6349	13.8204	29.4494	21.5629	13.8579	14.798	14.8852	14.3913			17.0431	24.3975	9.33337	16.8654	16.7659	17.0115	17.1536	17.4215
	102.112	20.5104	28.0068	12.8787	20.4428	17.3606	12.959	16.5424	14.6751			21.2561	13.4489	29.0632	21.2168	13.7522	14.9702	15.8797	14.7237			16.5369	23.791	8.74131	16.2661	16.9232	17.3507	17.6134	17.2393
	102.173	19.2846	26.7407	11.6274	19.184	16.0141	13.5398	15.1084	13.9351			20.5765	12.7764	28.3765	20.5688	16.7397	15.3623	14.3689	14.662			16.7017	24.0071	8.97259	16.4899	17.7997	17.9123	18.5425	18.0945
	102.234	19.4908	26.9587	11.8626	19.4107	15.5025	13.5393	14.9679	13.7837			20.0456	12.2533	27.8378	20.1112	14.6874	13.9343	13.6809	13.9251			17.0642	24.3634	9.34227	16.8528	18.3438	18.4732	19.3062	18.6541
	102.295	20.1462	27.6123	12.5322	20.0723	16.1881	12.7217	16.3223	14.2036			19.5438	11.7589	27.3287	19.6618	14.8655	14.7802	14.0435	13.9468			16.2442	23.4822	8.47785	15.98	17.3879	17.7358	18.0955	17.5612
	102.356	21.1588	28.6588	13.5908	21.1248	15.9388	12.3625	15.8402	14.2146			20.2575	12.481	28.0339	20.2735	16.9689	15.9483	14.276	14.8948			17.9466	25.2658	10.2797	17.7728	16.3912	16.589	16.8559	16.5848
	102.417	20.6958	28.2273	13.1739	20.7006	16.2128	13.2827	15.3235	14.2473			21.0172	13.2482	28.7861	20.9778	16.3291	14.9401	13.9375	15.3075			18.5402	25.9062	10.9316	18.4189	16.2553	16.6042	16.8349	16.8156
	102.478	20.7221	28.2255	13.1865	20.706	16.5346	13.1589	15.9446	14.5002			21.5596	13.7971	29.3221	21.5282	16.9139	15.2682	14.1144	14.2662			17.935	25.2956	10.3376	17.8166	16.0218	16.3966	16.8415	16.9377
	102.539	20.0426	27.488	12.4651	19.9765	15.6565	13.1291	16.8163	14.302			21.0666	13.3114	28.8218	21.0686	16.5616	15.6526	13.2687	14.5119			17.9235	25.2006	10.2559	17.7282	16.4623	16.7485	17.7338	16.8978
	102.6	20.4934	27.9695	12.962	20.4658	15.161	11.9803	16.8764	13.6938			20.7485	13.0016	28.4953	20.7546	16.1228	15.9547	13.726	14.5881			17.8522	25.1525	10.2224	17.6874	16.6818	16.9338	17.718	16.8733
	102.661	21.3123	28.8661	13.8741	21.3701	14.8451	12.3204	15.3219	12.9611			20.9671	13.2269	28.7074	21.0171	16.7198	15.4529	12.8986	14.4405			17.5209	24.8357	9.91849	17.3771	15.6517	15.9785	16.5159	16.2524
	102.722	20.8206	28.3411	13.3607	20.851	15.0279	12.5906	15.0975	13.2311			19.9065	12.1736	27.6394	19.9412	16.5622	14.978	12.6577	13.4573			17.6017	24.8226	9.9204	17.3715	14.62	15.0327	15.9953	14.9536
	102.783	20.1787	27.6404	12.6781	20.1593	15.3988	13.454	15.3228	14.2613			19.7051	11.9804	27.4297	19.778	17.361	15.1483	13.8755	14.1865			17.803	25.1091	10.2211	17.6651	15.3268	15.7912	16.3132	16.2328
	102.844	20.5575	27.9793	13.0305	20.5049	15.9517	13.5878	15.3099	14.5414			20.267	12.5504	27.9836	20.2933	16.6649	14.6058	14.7642	14.7611			16.7449	23.9677	9.09376	16.5308	16.7	16.918	17.3398	17.1509
	102.905	20.6552	28.1159	13.1837	20.6498	15.6882	13.5299	15.2803	14.3831			20.5336	12.8229	28.2443	20.5672	15.5107	15.1218	14.4024	14.2426			16.8735	24.1312	9.27515	16.7032	16.6055	16.7811	17.2505	17.0041
	102.966	21.1782	28.6089	13.6903	21.1496	15.1413	13.4668	14.8877	14.9312			18.661	10.958	26.3641	18.7844	15.8274	16.2665	14.0511	13.9174			16.4679	23.6168	8.77444	16.1956	15.8936	16.2465	16.6267	16.2355
	103.027	21.1343	28.5443	13.6403	21.0923	14.8986	12.7298	14.2325	14.8138			20.0721	12.3785	27.7656	20.1514	15.4419	15.7325	13.7686	13.6165			16.4567	23.6603	8.835	16.2476	15.6737	15.9113	16.5824	16.5938
	103.088	20.9185	28.3126	13.4251	20.8688	16.3988	12.0593	15.4545	14.2055			20.7199	13.0317	28.4081	20.7353	15.3162	15.6739	13.7007	14.0594			16.8174	24.0383	9.22819	16.6332	14.8858	15.3381	16.068	15.5405
	103.149	21.0835	28.5492	13.6749	21.112	17.0299	11.4189	16.5777	13.7948			18.8864	11.2059	26.5669	18.9924	16.1411	16.49	13.5928	12.872			17.7657	25.0275	10.2338	17.6306	15.2947	15.7038	16.3294	16.2966
	103.21	19.8374	27.1874	12.3274	19.7574	15.6047	12.0131	16.0207	14.1164			18.7414	11.0694	26.4133	18.8228	15.5589	15.4744	13.3062	13.1464			18.8127	26.0583	11.2772	18.6678	16.5184	16.9153	17.4511	17.3086
	103.271	19.1036	26.3742	11.5303	18.9522	15.0777	12.145	15.7244	14.2959			20.4545	12.7903	28.1188	20.5079	15.719	14.7006	13.3538	13.314			17.7188	24.9273	10.1598	17.5436	16.5816	16.9677	17.4073	16.8076
	103.333	17.8953	25.1834	10.3556	17.7695	14.3589	11.1189	15.0028	13.2243			21.2398	13.5826	28.8968	21.2753	15.7987	16.163	14.4317	14.0412			17.1615	24.3708	9.62096	16.9959	16.6514	17.0092	17.3023	16.9066
	103.394	19.9141	27.2501	12.4395	19.8448	14.5625	11.0562	15.6368	14.468			20.9216	13.271	28.5721	20.9591	16.6631	17.1008	14.9383	14.3484			17.7393	24.9402	10.2046	17.5724	15.4616	15.9069	16.0431	15.9001
	103.455	20.789	28.1936	13.396	20.7948	15.7072	11.4861	15.9275	14.9573			19.4798	11.8374	27.1223	19.5871	14.9577	14.7569	12.8105	12.7088			17.5849	24.8172	10.0956	17.4564	15.6456	16.1021	16.3728	16.2263
	103.516	21.0266	28.3744	13.5912	20.9828	14.9522	11.5723	15.0708	12.6674			20.509	12.8745	28.1434	20.5789	15.0262	14.73	12.6045	13.5045			16.6459	23.8139	9.10749	16.4607	16.0599	16.4711	17.0426	17.0517
	103.577	20.5881	27.9887	13.2223	20.6055	14.0474	11.3397	14.14	13.298			20.3983	12.7707	28.0259	20.4684	15.7405	14.7828	13.3988	14.4304			16.4835	23.6152	8.92528	16.2703	15.333	15.8262	16.1889	15.6443
	103.638	21.847	29.259	14.5065	21.8828	14.8989	11.687	14.1937	13.4369			19.175	11.5548	26.7952	19.2189	15.7495	15.0601	13.8003	14.4325			16.4414	23.5151	8.83962	16.1774	15.8396	16.0956	17.0256	16.3189
	103.699	21.523	28.9507	14.2126	21.5816	15.063	12.2616	14.7992	13.1107			18.9762	11.3645	26.5879	19.0281	14.9063	15.1325	13.5369	14.2319			16.9433	24.0973	9.43881	16.768	15.7933	16.1668	16.6365	16.5828
	103.76	20.9409	28.2916	13.5685	20.9301	15.2652	12.677	15.4426	13.1715			20.0037	12.3998	27.6075	20.0742	14.7891	15.4735	13.4828	14.0361			17.5537	24.6866	10.0409	17.3638	15.9402	16.1663	16.7715	16.4332
	103.821	21.0998	28.5084	13.801	21.1547	15.6921	12.0368	15.537	13.0992			19.9434	12.3464	27.5404	19.9491	14.292	13.9313	12.7813	13.6067			16.1316	23.2354	8.60399	15.9197	16.727	17.1811	17.2188	17.0541
	103.882	20.5408	27.8713	13.177	20.5242	16.3052	13.1018	15.9561	13.0662			19.8935	12.3037	27.4831	19.9512	15.349	15.206	12.8659	13.57			16.4172	23.5303	8.91669	16.2235	16.281	16.6412	17.0105	16.6405
	103.943	19.6923	26.9545	12.2767	19.6156	15.6266	13.5159	15.3036	13.7749			19.766	12.184	27.348	19.8567	15.4322	14.6459	13.8325	13.7069			16.9076	23.984	9.38489	16.6844	16.202	16.5889	16.7876	16.9326
	104.004	20.153	27.4325	12.7718	20.1021	14.1925	12.8656	14.6309	14.577			19.7849	12.2107	27.3591	19.8094	15.9675	15.5431	14.1246	13.9099			16.3656	23.3883	8.80508	16.0967	17.1236	17.5386	18.2592	17.9808
	104.065	20.4255	27.6921	13.0441	20.3681	13.5053	12.3535	13.5286	14.183			19.4691	11.9024	27.0359	19.5882	14.9975	14.4075	14.5874	14.4471			16.946	24.0544	9.48673	16.7706	16.0332	16.4964	16.7069	16.4457
	104.126	18.7561	25.9844	11.3528	18.6686	14.5834	12.2464	14.6454	13.7519			19.8426	12.2841	27.4011	19.8772	14.9168	14.5947	13.8847	13.8974			16.9155	23.9859	9.43302	16.7095	16.237	16.598	17.0979	16.4381
	104.187	20.8829	28.2357	13.6214	20.9285	16.2634	12.6608	16.3509	14.1311			20.643	13.0916	28.1944	20.687	16.9989	15.8462	14.0889	14.752			18.0794	25.2284	10.6926	17.9605	15.9105	16.1191	16.7258	16.8003
	104.248	21.2898	28.5611	13.9596	21.2603	15.9045	13.1213	15.534	14.1675			20.0213	12.4769	27.5657	20.0961	15.7426	15.4264	14.0666	14.965			18.4704	25.5945	11.0696	18.3321	14.694	15.0487	15.726	15.4515
	104.309	20.6885	27.9257	13.3396	20.6326	15.5025	13.1838	15.306	13.6595			19.7718	12.2361	27.3075	19.8546	15.5154	15.308	14.5882	15.7351			17.0881	24.1013	9.59041	16.8458	15.5417	15.856	16.6666	16.1644
	104.37	20.0441	27.3202	12.749	20.0346	15.4377	12.8933	14.996	13.2891			20.3718	12.843	27.9005	20.3548	15.3067	14.2079	15.049	15.6936			16.9669	23.9613	9.46923	16.7153	16.0015	16.3751	17.0105	16.5237
	104.431	20.3894	27.6315	13.0764	20.3539	14.222	13.1953	13.7002	13.5452			19.7451	12.2238	27.2663	19.8051	14.647	14.2434	14.1007	14.6262			17.7981	24.8908	10.4123	17.6516	15.7353	16.0755	16.1998	16.2676
	104.492	20.2263	27.4376	12.8982	20.1679	12.8592	12.9085	13.1439	13.7191			18.6763	11.162	26.1906	18.7436	15.8078	16.0618	14.6052	14.477			16.9015	23.8666	9.40237	16.6345	16.8296	17.1071	17.498	17.4605
	104.553	21.0189	28.2982	13.7733	21.0357	13.9884	11.757	14.0965	13.5851			17.1757	9.67046	24.6809	17.3269	16.105	16.4885	14.7642	15.351			16.0569	23.0602	8.61227	15.8362	16.2644	16.7186	17.0979	16.8501
	104.614	19.7387	26.9571	12.447	19.7021	15.3297	12.4621	15.7492	14.8673			18.4422	10.9449	25.9396	18.5545	15.2999	15.7384	14.7704	14.9525			16.4976	23.4589	9.02686	16.2429	14.6579	15.1448	15.8897	15.1732
	104.675	20.1421	27.304	12.8108	20.0574	15.4866	12.5978	16.5034	15.2912			18.9099	11.4197	26.4002	19.0349	15.5119	15.4456	13.4999	13.8986			16.7116	23.67	9.25178	16.4609	15.4966	15.9124	16.267	16.3217
	104.736	20.4215	27.6434	13.165	20.4042	14.1654	12.6427	14.1247	14.0167			19.857	12.375	27.339	19.9071	14.1962	14.2616	13.0765	13.7942			16.3875	23.3651	8.96258	16.1638	14.8304	15.3449	16.0035	15.7718
	104.797	20.1163	27.3092	12.8453	20.0772	13.9002	12.4519	13.8016	13.804			20.0446	12.5689	27.5202	20.0802	15.6411	14.892	13.2337	14.6479			15.4706	22.3972	8.00949	15.2033	13.9718	14.5573	14.7069	14.3151
	104.858	20.0448	27.264	12.8161	20.0401	15.537	12.8369	16.1738	14.9603			20.124	12.657	27.5909	20.1501	15.496	15.1152	12.4853	13.2111			16.0504	22.9223	8.55361	15.738	14.4031	14.9396	15.072	15.11
	104.919	20.3338	27.5241	13.0899	20.307	15.454	13.6308	15.4735	14.9021			20.86	13.4007	28.3194	20.8536	14.6312	14.3912	13.9757	13.6841			16.6688	23.6346	9.27914	16.4569	14.5824	14.9946	15.5222	15.1309
	104.98	20.2653	27.3962	12.9788	20.1875	15.5612	11.9921	15.9001	14.3889			21.0378	13.5856	28.4899	21.0428	14.1655	13.9843	14.933	13.7589			16.8107	23.808	9.46876	16.6384	13.9183	14.3682	15.1958	14.6515
	105.042	20.552	27.7512	13.3486	20.5499	15.0656	11.2105	15.765	12.458			19.9717	12.5266	27.4168	19.9982	14.6772	14.6208	15.0421	15.3924			16.7204	23.7056	9.38025	16.5429	13.7997	14.1332	14.7946	14.6033
	105.103	19.715	26.8664	12.479	19.6727	14.4793	12.3319	15.0253	13.3818			19.5852	12.1484	27.0218	19.6567	14.6678	15.2088	14.5248	15.1978			16.9302	23.9033	9.59398	16.7486	14.9206	15.3352	16.1558	15.9073
	105.164	20.2386	27.4269	13.0551	20.241	14.9465	13.4801	15.6509	14.775			19.2771	11.8477	26.7064	19.3201	14.4103	14.6818	13.4762	14.6627			17.387	24.3209	10.0269	17.1739	15.2684	15.6946	16.4565	15.5651
	105.225	18.8833	25.9046	11.5456	18.7251	15.7276	13.0405	16.1694	14.3008			18.1156	10.6937	25.5376	18.2861	13.9599	14.177	14.0115	14.7483			16.9187	23.827	9.54791	16.6874	15.4192	15.829	16.187	16.1459
	105.286	18.7381	25.7516	11.4139	18.5827	15.9017	12.2327	16.2312	13.7329			18.7689	11.3559	26.182	18.8977	14.2461	13.8243	13.6492	15.302			16.6316	23.5781	9.31551	16.4468	15.3564	15.8258	16.4472	16.0204
	105.347	20.1409	27.2461	12.9203	20.0832	16.2337	11.9361	15.3833	14.2834			18.7143	11.3082	26.1203	18.8712	14.8359	14.4795	14.5601	14.5096			16.752	23.6055	9.3574	16.4814	14.6988	15.055	15.9043	15.3176
	105.408	19.4225	26.4881	12.1789	19.3335	15.6545	12.0868	14.1725	13.3591			18.634	11.2359	26.0322	18.7946	15.6427	15.082	14.2325	13.4547			16.0212	22.8856	8.65358	15.7696	14.6689	15.1485	15.8084	15.6881
	105.469	19.7455	26.7794	12.4847	19.632	14.8669	11.1895	14.6777	12.6872			18.9898	11.5996	26.3799	19.088	15.2078	14.9825	14.0855	13.5328			15.4666	22.2606	8.04392	15.1523	15.9082	16.1772	16.9746	16.6712
	105.53	19.7731	26.8578	12.5803	19.7191	14.4081	12.5826	13.8964	13.9494			18.9865	11.6034	26.3695	19.1243	15.0543	15.5785	12.984	14.2721			15.2162	21.9877	7.78634	14.887	15.6228	16.0641	16.9181	16.3459
	105.591	20.429	27.4826	13.2189	20.3508	15.3502	12.6119	14.2332	13.7414			18.5105	11.1359	25.8852	18.6194	15.6316	16.07	12.5657	14.2647			15.3716	22.2018	8.01696	15.1094	13.6266	14.1284	14.8772	14.2364
	105.652	19.8874	26.9876	12.7395	19.8635	15.7446	12.34	14.2059	11.871			19.2129	11.846	26.5798	19.2611	14.8214	15.0555	13.6494	13.8771			15.0544	21.8762	7.70608	14.7911	14.4529	14.9562	15.485	14.913
	105.713	20.2114	27.2599	13.029	20.1444	15.2245	11.8619	14.1652	12.3642			19.5495	12.1898	26.9092	19.6252	14.7532	14.8243	14.0888	14.3032			16.3725	23.2484	9.09575	16.1721	14.6576	14.997	15.4485	15.1083
	105.774	21.542	28.6936	14.4773	21.5855	14.7924	11.436	14.4777	13.6094			19.3231	11.9712	26.675	19.4308	15.2272	15.0189	12.5821	13.5713			16.7458	23.5429	9.4034	16.4732	14.5815	14.8863	15.7523	15.3682
	105.835	20.9863	28.062	13.8588	20.9604	14.9058	11.1119	14.9549	14.2062			19.0223	11.6782	26.3664	19.1413	15.7607	14.9662	13.8519	13.0327			16.6837	23.5513	9.4271	16.4892	15.0967	15.4622	15.8711	15.8461
	105.896	19.8886	26.9466	12.7607	19.8536	15.2843	10.196	15.3262	12.6265			19.0245	11.6885	26.3606	19.1622	16.1729	15.5924	14.7147	14.6768			16.0908	22.8753	8.76481	15.82	15.5644	16.0818	16.6866	15.9352
	105.957	20.0804	27.0834	12.9125	19.9979	15.1242	10.9368	14.9281	12.7925			18.7315	11.4034	26.0597	18.8688	16.0611	15.5648	14.5906	15.0495			16.0313	22.8039	8.70942	15.7567	15.257	15.6431	16.077	15.9115
	106.018	19.656	26.6442	12.4899	19.567	16.0945	10.2065	15.9553	13.9308			18.902	11.5814	26.2226	19.012	13.6617	13.7422	13.8435	14.4826			15.145	21.9188	7.84083	14.8798	13.3407	13.7752	14.6308	14.1833
	106.079	19.8102	26.8065	12.6668	19.7366	15.5788	11.2342	15.2317	12.3909			18.7616	11.4488	26.0743	18.8601	13.6837	13.4289	13.2606	14.7569			16.2465	23.0763	9.01482	16.0456	14.2153	14.6985	15.1842	14.9383
	106.14	19.7541	26.6975	12.5748	19.6361	14.7772	11.559	14.4687	13.0322			18.8491	11.5449	26.1532	18.9716	15.9962	14.6935	13.3777	14.4762			16.3363	23.159	9.11395	16.1365	13.9826	14.4514	14.9743	14.6916
	106.201	20.6543	27.6416	13.5348	20.5882	15.6647	11.3122	15.3512	13.2227			19.6818	12.3841	26.9794	19.7718	17.1343	15.9269	14.1327	14.2335			17.3887	24.2343	10.2046	17.2195	13.9261	14.3134	15.0831	14.2784
	106.262	20.5979	27.6638	13.5702	20.617	15.5794	11.4135	14.5721	13.4102			18.058	10.7673	25.3488	18.1624	15.9968	16.3891	14.1513	14.6221			16.8512	23.6781	9.66196	16.67	14.2492	14.8349	15.2614	14.8536
	106.323	19.8977	26.9018	12.8256	19.8637	14.2038	12.2229	14.0695	13.6371			17.6677	10.3859	24.9494	17.8224	15.3053	15.6071	13.2946	14.0423			15.7566	22.4743	8.47456	15.4744	15.2512	15.674	16.02	15.5671
	106.384	19.6655	26.5897	12.528	19.5588	15.0206	11.3855	14.6452	12.3062			18.4144	11.1408	25.6881	18.5859	14.8124	15.1887	14.0753	14.5296			15.9544	22.7054	8.7224	15.7139	15.1512	15.6934	16.0861	15.6522
	106.445	19.1082	26.0509	12.0063	19.0286	14.6003	11.4082	15.0597	12.9107			17.6989	10.4322	24.9656	17.8741	15.5375	14.9221	13.4914	13.7339			16.3327	23.104	9.13514	16.1196	15.0817	15.6245	15.767	15.6432
	106.506	19.7542	26.6916	12.6623	19.677	14.1667	11.1888	14.8722	13.4326			18.5682	11.3111	25.8252	18.7347	15.3453	14.4531	12.8068	13.5586			15.0818	21.7454	7.79134	14.7684	14.6921	14.9605	15.8706	15.4416
	106.567	20.8109	27.8564	13.8438	20.8501	13.6555	11.3686	13.6668	13.5479			19.0921	11.8414	26.3428	19.1899	15.2729	14.6762	11.7856	12.7973			15.8627	22.5681	8.63339	15.6008	14.3074	14.7969	15.1414	15.0177
	106.628	20.4242	27.4421	13.4399	20.441	13.888	12.9367	14.2133	13.6939			18.904	11.6613	26.1466	19.0206	14.7579	13.7712	13.1163	12.8388			16.5523	23.2664	9.34481	16.3056	14.7456	15.0454	15.7259	15.7835
	106.689	17.898	24.7106	10.7264	17.7185	13.9764	13.0056	14.2708	14.0469			18.6916	11.4571	25.9262	18.8364	15.4525	15.5923	13.6501	12.9146			16.1888	22.8606	8.95403	15.9073	14.7546	15.1917	15.8288	15.4425
	106.75	19.5608	26.5203	12.5528	19.5366	13.9175	12.999	14.3966	13.9752			19.9735	12.7469	27.2	20.004	15.1892	15.6781	14.0543	13.2962			15.4468	22.1315	8.24113	15.1863	15.4901	15.8581	16.7362	15.8098
	106.812	19.2585	26.1892	12.2371	19.2132	14.3948	13.0231	14.8401	13.1207			19.8831	12.6639	27.1024	19.9191	14.5318	14.6829	14.2263	13.9334			15.9384	22.5916	8.71827	15.6549	15.1076	15.4714	16.0723	15.463
	106.873	19.789	26.6982	12.7614	19.7298	14.425	12.2731	15.0257	13.0892			19.1809	11.9692	26.3925	19.2899	14.9541	14.3218	13.438	12.9699			15.2775	21.8903	8.0299	14.9601	13.7448	14.0766	15.0037	14.8575
	106.934	18.9648	25.7867	11.8647	18.8257	12.0081	11.1914	13.0245	13.0467			18.2989	11.0953	25.5024	18.4684	14.2366	14.4645	12.0338	11.947			14.3053	20.8873	7.04636	13.9668	14.7099	15.0092	15.9373	15.0475
	106.995	18.0779	24.9083	11.0052	17.9567	13.4394	11.5928	14.2408	13.6869			18.2889	11.0935	25.4843	18.3836	14.3374	14.3017	12.7073	13.4537			15.4306	22.0304	8.20484	15.1176	14.7994	15.3248	15.8618	15.3246
	107.056	19.3416	26.1604	12.2708	19.2156	14.5212	12.1698	15.141	13.433			17.7347	10.5469	24.9225	17.8974	14.6281	14.4837	13.1592	13.7996			14.955	21.5679	7.75611	14.662	13.6008	13.9852	14.7947	14.4584
	107.117	17.3933	24.1676	10.2923	17.2299	14.2437	12.0857	14.5269	12.9807			18.4669	11.2879	25.646	18.6112	13.3249	14.054	13.1596	14.0665			15.8812	22.5484	8.75382	15.6511	13.4405	13.9083	14.95	14.3397
	107.178	18.2137	24.9941	11.1397	18.0669	14.6308	12.0698	14.7127	12.8651			19.4031	12.2311	26.5751	19.445	13.886	14.3073	11.9199	13.5505			15.6713	22.3243	8.54294	15.4336	14.5575	14.9768	15.6236	15.5164
	107.239	18.6877	25.4961	11.654	18.5751	14.7037	11.3079	14.7368	12.7593			18.4966	11.3313	25.6618	18.5779	14.6229	14.68	11.926	14.2025			15.2697	21.8377	8.0756	14.9566	14.6771	15.0927	15.8339	15.3432
	107.3	18.0186	24.7311	10.9063	17.8187	12.7319	11.5109	13.8237	12.6971			17.6927	10.5369	24.8485	17.8718	14.5767	13.5454	12.8463	13.628			16.5111	23.1185	9.37112	16.2448	14.099	14.6625	14.9448	14.8756
	107.361	19.7188	26.523	12.7159	19.6195	13.9988	12.0336	14.0794	12.5005			18.3945	11.2468	25.5422	18.4868	15.3964	14.2362	12.3188	13.2537			17.0898	23.6982	9.96653	16.8324	14.3544	14.6956	15.8125	14.8299
	107.422	19.5989	26.3837	12.5878	19.4858	14.7989	11.4211	14.4798	11.9413			18.7292	11.5888	25.8696	18.89	15.6403	14.7186	12.5605	13.6709			16.6496	23.2981	9.58002	16.4391	14.4504	14.8721	15.549	14.9042
	107.483	18.4099	25.1895	11.4101	18.2998	15.2748	11.7327	14.9132	12.5524			17.5918	10.4588	24.7248	17.7483	15.0955	14.3726	12.5427	13.358			16.3213	22.8808	9.17997	16.0304	15.4376	15.6999	16.2688	16.1558
	107.544	18.7293	25.4969	11.7361	18.6165	15.1554	11.6898	14.4647	12.7761			16.9464	9.82202	24.0707	17.1203	15.0259	14.7173	12.3915	12.7254			15.7836	22.3142	8.6284	15.4713	13.6854	14.2375	14.4729	14.4613
	107.605	18.6795	25.3946	11.6472	18.5209	14.3116	11.1042	14.6813	13.5946			17.2064	10.0902	24.3225	17.3641	14.8509	13.8852	12.1074	13.2094			15.4772	22.0322	8.36456	15.1984	14.0998	14.5934	15.4502	14.7235
	107.666	18.8578	25.5917	11.8612	18.7264	14.5195	12.4828	13.4811	13.8012			17.5597	10.4512	24.6682	17.7323	14.0251	13.1604	12.6529	12.7505			16.7114	23.3453	9.69442	16.5199	14.8121	15.2359	15.9685	15.1744
	107.727	19.2757	26.0043	12.29	19.1471	14.061	11.4293	12.9164	12.0599			18.1551	11.0549	25.2552	18.2481	14.5198	12.7239	12.1558	12.0918			17.0566	23.7032	10.0654	16.8843	15.2714	15.7345	16.3696	15.6704
	107.788	19.1505	25.8718	12.1725	19.0221	14.1473	9.92904	13.5052	11.4498			18.0311	10.9382	25.124	18.2005	15.5427	14.498	12.2822	12.407			16.4758	23.0067	9.38531	16.196	15.5612	15.8007	16.6889	16.3943
	107.849	18.9003	25.6642	11.9807	18.8224	14.6157	10.5224	14.2031	11.8713			17.78	10.6952	24.8649	17.9756	15.7836	14.8563	12.6961	12.8752			15.875	22.3764	8.76893	15.5727	14.5045	15.0431	15.5271	14.8184
	107.91	17.8995	24.5613	10.8923	17.7268	14.63	11.4612	14.2106	12.1174			17.1303	10.0533	24.2072	17.3434	15.8212	14.5066	12.8403	12.2636			16.2692	22.8146	9.22599	16.0203	15.588	15.9295	16.2891	16.0251
	107.971	17.2933	23.9494	10.2998	17.1246	14.4268	11.2595	14.5735	11.7331			16.1267	9.05771	23.1957	16.3501	15.2143	14.3284	12.4149	12.1894			15.8154	22.3539	8.77882	15.5663	14.4604	14.9092	15.33	15.2305
	108.032	18.727	25.3965	11.7632	18.5799	13.3997	10.7689	13.5243	11.9803			17.261	10.2017	24.3203	17.3997	14.0142	12.3745	12.2993	12.8257			15.441	21.9526	8.39587	15.1742	13.1541	13.6654	14.2722	13.5096
	108.093	18.4928	25.2079	11.588	18.398	13.3293	11.8319	13.3297	11.8073			17.407	10.3539	24.4602	17.6056	14.3492	12.9844	13.0656	13.0124			15.4302	21.8848	8.3431	15.114	14.2299	14.7394	15.0787	14.7034
	108.154	17.5784	24.2283	10.6275	17.4279	13.2521	11.9522	13.1201	11.1755			17.8541	10.8102	24.8979	18.0379	14.8516	14.429	12.8228	12.5528			16.4451	22.9861	9.4607	16.2234	13.7336	14.0913	14.673	14.7993
	108.215	19.4316	26.1134	12.527	19.3202	13.2803	11.4191	13.3618	10.8774			18.4115	11.3745	25.4485	18.5059	15.693	15.1087	12.019	12.0124			16.297	22.7806	9.26963	16.0251	13.8279	14.3541	14.8	14.4746
	108.276	18.3517	24.9951	11.4207	18.2079	13.9589	11.5807	13.6891	12.0891			17.6558	10.6265	24.6851	17.8354	15.2041	14.2377	12.3631	12.7519			14.4692	20.8637	7.36699	14.1154	14.1701	14.5511	14.8719	14.5512
	108.337	17.3769	23.9609	10.4061	17.1835	15.1101	11.9051	14.2546	13.1837			17.2595	10.2384	24.2806	17.454	14.3442	13.5142	13.212	13.9415			14.2293	20.6053	7.12939	13.8673	14.9629	15.4999	15.838	15.8413
	108.398	18.822	25.4261	11.8861	18.6561	15.5315	12.0655	15.5152	13.5182			17.5056	10.4925	24.5188	17.681	15.0228	14.6896	12.7547	13.9147			14.4528	20.8527	7.38963	14.1212	13.3617	13.8496	14.1975	14.214
	108.459	17.8725	24.485	10.9612	17.7231	16.0576	11.1521	15.4561	12.1411			17.6082	10.6026	24.6138	17.7391	15.4277	14.9183	13.4453	14.2441			15.1437	21.5765	8.1352	14.8558	13.2355	13.7504	14.2292	13.9223
	108.521	18.0711	24.6921	11.1837	17.9379	15.9217	10.8228	15.0807	12.367			16.9091	9.91151	23.9067	17.1392	12.9775	12.6869	11.7768	13.384			16.6594	23.1898	9.75979	16.4748	13.0134	13.4069	14.5316	13.5358
	108.582	18.7417	25.3559	11.8675	18.6117	14.4808	13.0017	14.0596	14.4486			16.612	9.6231	23.6009	16.7889	13.6625	13.0831	11.5445	12.4384			15.3823	21.8441	8.42976	15.1369	13.7182	14.0608	14.7156	14.3533
	108.643	19.8442	26.5251	13.0495	19.7873	14.9825	13.0665	14.8808	13.7629			17.6991	10.7185	24.6797	17.8956	14.1693	13.5732	12.3274	11.5673			15.6133	22.0021	8.60499	15.3035	15.0841	15.4115	15.6503	16.0961
	108.704	19.1189	25.745	12.2855	19.0152	14.2127	13.5084	14.4317	13.362			17.4393	10.4664	24.4122	17.58	13.6635	13.435	12.8523	12.0121			16.0331	22.5053	9.1249	15.8151	13.8918	14.4389	14.7321	14.6973
	108.765	19.1703	25.781	12.3379	19.0595	12.7534	12.3753	13.3781	12.4179			17.3219	10.3571	24.2867	17.4902	12.7543	12.1599	13.0244	12.6658			16.2093	22.6891	9.32213	16.0056	12.768	13.134	13.9673	13.1547
	108.826	18.0591	24.6116	11.1818	17.8967	12.9402	13.6373	13.2444	12.7927			17.3025	10.346	24.259	17.4622	12.6606	12.656	13.0745	13.4308			15.7923	22.1906	8.84195	15.5163	13.2339	13.627	14.5286	13.9094
	108.887	17.2088	23.7376	10.3287	17.0331	13.1675	12.07	13.1834	12.2272			17.0495	10.1007	23.9983	17.2225	15.0818	13.3382	12.941	13.5267			16.336	22.8041	9.4704	16.1373	12.9458	13.3902	14.2602	13.3102
	108.948	19.1174	25.752	12.3598	19.0559	14.2305	11.1833	13.7489	11.1416			17.0173	10.0773	23.9572	17.1674	14.6801	12.5452	12.274	12.1699			16.1819	22.5872	9.26953	15.9284	13.3956	13.8214	14.1045	13.959
	109.009	18.8332	25.444	12.0623	18.7531	14.0993	10.3807	14.0384	10.9981			17.798	10.8661	24.7299	17.9198	14.7153	13.8697	13.277	13.0409			15.7693	22.1286	8.82651	15.4776	13.4721	13.8046	14.9607	14.0947
	109.07	16.8609	23.2992	9.93726	16.6182	14.0541	10.767	14.7452	12.0351			17.4005	10.4757	24.3252	17.5543	15.1689	14.328	13.2633	13.2912			14.5815	20.8491	7.56406	14.2066	14.5162	14.8803	15.4765	15.405
	109.131	17.6627	24.1856	10.8383	17.5119	13.5318	10.0061	12.9157	12.1576			17.4099	10.4936	24.3261	17.5651	15.1784	14.2603	12.634	12.6835			15.1569	21.4553	8.18832	14.8218	14.1894	14.614	15.2701	14.65
	109.192	17.0908	23.5472	10.2167	16.8819	14.9157	10.7909	13.619	12.6387			16.9085	9.9988	23.8181	17.0779	14.1893	13.3993	12.2023	12.045			15.5524	21.857	8.60494	15.231	14.0697	14.4585	15.1883	14.8469
	109.253	17.2433	23.717	10.4031	17.0601	14.6634	10.4314	14.3611	12.6399			16.3219	9.42198	23.2219	16.5152	14.5731	13.8586	12.582	12.7638			15.3462	21.6921	8.45787	15.075	13.3186	13.7098	14.5459	14.0915
	109.314	16.8142	23.2504	9.95451	16.6024	14.4226	11.4887	14.5636	12.7342			16.7462	9.8537	23.6387	16.962	15.7897	14.6011	12.8371	13.8847			15.5966	21.8741	8.6557	15.2649	13.6323	14.2133	14.8911	14.2356
	109.375	17.7393	24.2043	10.9229	17.5636	13.6949	10.599	13.8684	12.9216			17.0633	10.1793	23.9473	17.2696	15.2416	13.8895	11.8459	12.5187			15.9642	22.2818	9.0784	15.6801	15.5551	16.0741	16.6208	16.422
	109.436	16.8446	23.2559	9.98852	16.6222	13.1504	10.9034	13.5172	12.5297			16.8091	9.93248	23.6858	17.0667	14.3822	13.7035	12.6046	12.7323			14.8966	21.2008	8.01138	14.6061	14.8767	15.4132	15.7505	15.7855
	109.497	16.7873	23.1413	9.89357	16.5174	13.414	11.4916	13.3774	13.0193			15.5433	8.67538	22.4113	15.7916	14.7628	13.5709	13.4194	12.727			16.0063	22.3614	9.19003	15.7757	13.3444	13.7169	14.4213	13.7716
	109.558	17.775	24.201	10.9685	17.5847	14.2296	9.96769	14.7525	11.9632			16.4114	9.55165	23.2711	16.6809	15.3886	14.2742	12.9642	13.5025			16.8786	23.2405	10.0835	16.662	13.497	13.9412	14.6351	14.3771
	109.619	17.388	23.7954	10.5764	17.1859	14.9039	10.4916	15.0893	11.7402			16.8774	10.0265	23.7284	17.0853	13.4113	13.2108	12.2945	13.8789			16.3141	22.5858	9.445	16.0154	13.2195	13.7102	14.6378	13.7631
	109.68	16.3117	22.6598	9.45868	16.0592	14.2922	11.2639	14.5143	10.4553			17.7765	10.9333	24.6198	17.9829	11.4529	11.4796	10.6989	13.1684			16.6147	22.9072	9.78475	16.346	13.1943	13.7566	14.7677	13.833
	109.741	16.4516	22.802	9.61745	16.2097	13.9638	10.8305	13.1815	10.8157			16.2312	9.39512	23.0673	16.51	13.1634	13.619	10.6235	12.991			16.0095	22.2874	9.17887	15.7331	12.666	13.3207	13.9246	13.3655
	109.802	17.2937	23.7198	10.5533	17.1365	14.0425	10.6363	12.9941	11.8724			17.0133	10.1866	23.84	17.1677	14.0403	14.9126	11.89	12.4165			14.4928	20.6763	7.58516	14.1307	13.074	13.6495	14.286	14.1675
	109.863	17.9824	24.362	11.21	17.786	14.3738	10.3601	13.9638	11.162			16.7743	9.95454	23.5941	16.972	14.1888	13.7756	12.1926	12.5627			14.4026	20.5693	7.4958	14.0325	12.0896	12.5584	13.5639	12.73
	109.924	18.4387	24.9038	11.7707	18.3372	13.9205	10.4726	14.0131	11.4181			16.768	9.95805	23.5779	16.9676	14.5277	13.2693	12.7028	12.58			15.0826	21.3222	8.26288	14.7925	12.358	12.7806	13.4694	13.0109
	109.985	18.9088	25.3883	12.2678	18.8281	14.3048	11.1198	15.0011	13.3499			16.8827	10.0788	23.6866	17.0584	14.116	13.0111	12.3275	12.4321			14.8343	21.016	7.97511	14.4956	13.2194	13.6699	14.6108	13.9324
	110.046	18.1625	24.5274	11.4254	17.9764	14.2555	10.9771	14.9182	12.4435			16.1997	9.40606	22.9934	16.4569	13.1426	12.8895	11.5268	12.2081			15.2686	21.4324	8.4067	14.9196	14.4699	14.8933	15.3611	15.0909
	110.107	18.2947	24.7354	11.6476	18.1915	14.8372	10.9442	15.0716	12.0199			16.8997	10.113	23.6863	17.1091	12.9438	12.7329	11.4684	12.1451			14.6219	20.8307	7.82088	14.3258	14.3856	14.9408	15.1635	15.0018
	110.168	17.1891	23.5385	10.468	17.0033	14.1568	10.5578	14.7968	12.2313			16.5914	9.81248	23.3703	16.8545	14.1968	12.8706	12.7363	12.8749			14.2018	20.3755	7.38271	13.8791	14.0857	14.6552	15.2679	14.4337
	110.229	17.3419	23.6476	10.5941	17.1209	14.4054	10.1518	14.7775	11.7712			16.5492	9.77993	23.3184	16.7444	13.4858	13.5719	13.0052	14.2696			14.8644	20.9801	8.00529	14.4927	13.4396	14.0363	14.1833	14.3973
	110.291	16.7667	23.0414	10.0034	16.5224	15.073	10.3992	14.8527	12.1387			17.7954	11.0336	24.5572	17.9867	13.2738	13.1145	12.606	13.9107			15.6635	21.8119	8.85366	15.3328	13.6823	14.0218	14.536	14.6061
	110.352	16.7605	23.0811	10.0614	16.5712	14.0733	11.3808	13.8659	12.0279			16.6812	9.92645	23.436	16.9005	13.7187	13.1585	12.6883	13.0433			14.9497	21.1021	8.15755	14.6298	12.4193	13.0509	13.8292	13.4363
	110.413	16.8801	23.2031	10.1968	16.6999	14.0477	13.0687	13.2584	12.5496			16.0523	9.30721	22.7974	16.289	12.9388	12.3966	11.0102	12.5547			14.7088	20.8891	7.96203	14.4255	11.8574	12.5582	13.0569	12.7918
	110.474	15.9006	22.176	9.18679	15.6814	14.3948	12.4962	13.4871	12.5655			16.7477	10.0104	23.485	16.9344	13.8919	13.579	11.8577	13.5399			14.0945	20.2279	7.31532	13.7716	12.3236	13.0016	13.1363	12.7155
	110.535	15.8699	22.1265	9.15553	15.641	14.7978	11.6707	14.3423	12.4423			17.2833	10.5548	24.0117	17.4811	15.0743	14.7191	12.2811	13.9309			14.4004	20.4722	7.5788	14.0255	12.8399	13.4423	13.891	13.3691
	110.596	16.0444	22.2943	9.3389	15.8166	14.4297	10.8232	13.8409	11.8912			18.2755	11.5551	24.9959	18.4278	13.9452	13.7653	11.6962	13.019			14.4099	20.4686	7.59183	14.0302	12.9322	13.5113	14.3005	13.7887
	110.657	16.6024	22.8197	9.88366	16.3517	13.394	10.7148	12.4294	11.6391			17.2535	10.5395	23.9675	17.4646	12.7527	12.599	11.1989	11.1235			15.0069	21.149	8.29105	14.72	12.0694	12.4798	13.7042	12.93
	110.718	18.1568	24.415	11.4944	17.9547	13.8966	11.0304	13.2744	12.5937			15.3407	8.63579	22.0455	15.5829	13.2068	13.3103	11.857	11.4734			15.6913	21.7934	8.95033	15.3719	12.5283	12.9983	13.8733	12.9227
	110.779	17.9899	24.2952	11.388	17.8416	14.9241	11.9446	14.2936	12.8886			15.5854	8.89072	22.2801	15.84	14.7148	14.7233	13.0921	12.581			15.9251	22.0498	9.22327	15.6365	12.6274	13.0726	13.7581	13.3149
	110.84	16.3639	22.5659	9.67344	16.1197	14.5368	11.3411	14.5632	12.4058			17.3933	10.7057	24.0808	17.596	13.3866	13.1749	12.413	11.9413			16.4171	22.5618	9.75061	16.1562	12.8006	13.4327	14.0049	13.2058
	110.901	16.2667	22.4953	9.62505	16.0602	13.7759	10.6906	13.8321	12.2068			16.9738	10.2931	23.6545	17.1813	13.3161	13.011	12.3466	12.9132			16.2429	22.372	9.57524	15.9736	13.0956	13.5439	14.3097	13.8257
	110.962	17.8657	24.1453	11.2891	17.7172	13.9876	11.3941	14.1621	12.2522			14.7723	8.09939	21.4453	15.1284	15.018	13.7399	12.1726	12.8737			15.4331	21.5014	8.7211	15.1112	12.6105	13.0439	13.7931	13.4366
	111.023	17.3171	23.5754	10.7345	17.1549	13.2277	10.9633	13.4811	12.4584			14.3777	7.71517	21.0402	14.7176	13.8457	12.7834	11.4947	13.3928			14.816	20.8863	8.12311	14.5047	13.6547	14.0523	15.0344	14.5358
	111.084	16.9788	23.1839	10.3592	16.7715	13.9216	10.9977	14.4357	12.3012			16.5694	9.9149	23.2238	16.7861	13.5858	12.5325	10.8975	13.533			15.4332	21.4636	8.71982	15.0917	13.7749	14.3562	14.9837	14.3025
	111.145	17.2249	23.4331	10.6274	17.0303	14.1575	10.7501	14.138	11.4161			17.0597	10.413	23.7065	17.2719	13.8976	13.1512	11.5239	13.6194			16.5534	22.6955	9.96532	16.3304	12.9357	13.4077	14.558	13.9118
	111.206	16.8919	23.0737	10.2819	16.6778	13.762	10.4787	13.3994	12.5664			16.5348	9.89571	23.1738	16.7358	13.3514	13.2959	11.5033	13.1636			15.5809	21.6361	8.922	15.279	12.7941	13.4352	14.2731	13.4433
	111.267	16.8397	22.9685	10.1968	16.5827	13.5362	9.73269	13.6792	11.5365			15.6439	9.01314	22.2746	15.869	13.901	13.8885	12.1278	12.7374			15.7512	21.7958	9.09835	15.4471	12.631	13.083	13.9804	13.1009
	111.328	17.7002	23.9525	11.1959	17.5742	14.5658	10.063	14.9171	11.961			14.9013	8.27961	21.523	15.1573	15.4275	14.5385	12.0399	12.9314			14.4983	20.5157	7.83504	14.1753	13.2577	13.885	14.3915	14.1669
	111.389	17.6364	23.8404	11.0988	17.4696	14.6568	9.85767	14.7058	11.9502			15.192	8.57834	21.8057	15.5148	14.8906	14.4525	12.0039	12.6808			14.3655	20.2981	7.63405	13.9661	13.1409	13.4977	14.401	13.8488
	111.45	16.212	22.2859	9.56103	15.9235	13.7404	9.30161	13.1771	10.6467			15.0343	8.42956	21.639	15.3549	13.1575	13.0782	11.4702	12.7647			13.3878	19.2742	6.62635	12.9503	12.48	13.0405	13.7597	13.3521
	111.511	16.747	22.9162	10.2113	16.5637	12.8087	10.2484	12.516	12.0707			14.9789	8.382	21.5758	15.2953	11.2428	11.2047	11.1993	10.9243			14.6124	20.5926	7.96266	14.2776	12.1909	12.6807	13.2508	12.9594
	111.572	17.417	23.6135	10.9234	17.2684	13.9732	11.1237	13.3072	11.9812			16.0757	9.48809	22.6632	16.3503	12.2362	11.6163	11.905	12.0602			14.4638	20.4672	7.85182	14.1595	12.6334	13.0019	13.8833	13.1918
	111.633	17.6776	23.8122	11.1383	17.4752	13.7412	10.0094	12.9682	11.7809			16.3727	9.79162	22.9538	16.6245	12.6044	12.6054	12.5119	13.6948			14.3519	20.2695	7.67245	13.971	12.9508	13.5554	14.012	13.5647
	111.694	18.3696	24.522	11.8641	18.193	14.3073	10.9847	13.7759	11.2769			16.7095	10.1381	23.2808	16.919	12.109	12.0544	12.0441	12.1544			13.6128	19.5543	6.97373	13.264	12.9182	13.4834	14.1804	13.5085
	111.755	17.3478	23.4925	10.8487	17.1706	13.7927	12.4866	13.8837	12.1382			17.1467	10.5825	23.7109	17.3046	13.4522	13.3537	11.8086	10.9221			15.1064	21.0906	8.53047	14.8105	13.3492	13.8688	14.2957	13.9528
	111.816	16.0956	22.1268	9.50267	15.8147	13.0044	12.5546	13.3112	12.3639			17.1347	10.5795	23.6899	17.3635	14.3403	14.4976	11.6616	13.2055			16.1727	22.142	9.59537	15.8687	13.9803	14.4742	15.1213	14.3576
	111.877	16.6305	22.7299	10.1234	16.4266	12.9477	11.5506	13.4122	12.0711			17.0981	10.5514	23.6447	17.2913	14.5406	14.6588	11.7948	13.3083			15.4231	21.3517	8.82095	15.0863	13.6488	14.117	14.475	14.569
	111.938	18.0942	24.2348	11.6445	17.9397	12.4189	9.76793	12.5276	11.4772			17.2121	10.6733	23.7509	17.403	13.0473	13.337	12.4424	12.4523			15.2334	21.1751	8.66279	14.919	12.734	13.1701	13.5695	13.5762
	112	16.6307	22.6503	10.074	16.3621	13.5709	10.0411	12.9428	11.6883			15.9426	9.41142	22.4737	16.1901	12.4504	13.0606	12.3215	12.5168			14.908	20.8839	8.38609	14.635	12.586	13.0007	13.4461	13.037
	112.061	17.1432	23.2665	10.7103	16.9884	14.3914	10.4661	14.2558	11.9208			16.2418	9.72099	22.7625	16.5204	13.1702	13.1902	12.6231	12.4653			13.5075	19.3572	6.87636	13.1168	12.9616	13.3838	13.6924	13.382
	112.122	16.9661	22.9996	10.4581	16.7288	13.8991	9.92151	13.2762	9.85071			16.5521	10.0381	23.066	16.7973	12.9619	12.5983	12.6453	11.9656			14.1567	19.9878	7.5247	13.7562	13.2857	13.7897	14.3972	14.0723
	112.183	17.7678	23.8223	11.3002	17.5613	13.1084	9.47558	12.244	9.41504			16.0515	9.54677	22.5562	16.2674	14.7444	14.2668	12.6959	12.309			14.3464	20.2178	7.7716	13.9947	12.1826	12.8609	13.5348	13.228
	112.244	18.0805	24.1469	11.6395	17.8932	12.2856	10.9757	12.0666	10.9527			16.021	9.524	22.518	16.2731	15.1604	14.0762	12.2312	12.366			14.5551	20.4536	8.02423	14.2389	12.0716	12.562	13.2981	12.8982
	112.305	17.6635	23.7289	11.2379	17.4834	12.8436	10.3252	12.7438	10.5551			16.0973	9.60924	22.5854	16.298	14.2032	13.205	11.9555	11.9308			15.2424	21.1686	8.75558	14.9621	13.5048	14.1063	14.8057	14.5662
	112.366	17.2863	23.2999	10.8257	17.0628	13.033	10.6007	13.3811	10.9136			17.3303	10.8506	23.8099	17.5052	12.6055	11.853	10.658	11.5292			14.2706	20.1561	7.75841	13.9573	14.1914	14.5874	15.2499	14.5891
	112.427	16.478	22.4358	9.97672	16.2063	11.7455	11.2898	12.3906	12.1412			17.8173	11.3452	24.2894	17.934	12.4751	11.6239	11.4583	12.3575			14.352	20.1976	7.81917	14.0084	12.6506	13.237	13.6445	13.3059
	112.488	15.9869	21.9598	9.52118	15.7405	12.0657	11.0425	11.9488	11.6885			16.9208	10.457	23.3845	17.1404	11.3072	12.3663	12.7822	12.8488			14.6165	20.454	8.09229	14.2732	12.0101	12.4871	13.3214	13.1665
	112.549	17.2693	23.3253	10.9038	17.1146	13.4048	10.4957	13.2019	11.307			16.3565	9.90141	22.8116	16.616	11.3293	12.2211	12.9734	11.6723			14.4799	20.2922	7.94642	14.1193	12.6622	13.1621	14.0099	13.7484
	112.61	17.6919	23.7404	11.3352	17.5378	13.0698	9.74011	12.5577	11.282			16.4966	10.0501	22.9431	16.7147	11.5335	12.1301	11.4057	11.3499			14.2016	20.0508	7.7221	13.8864	12.3179	12.8548	13.268	13.2647
	112.671	17.9339	23.9931	11.6026	17.7979	12.1547	9.74798	11.3362	12.031			15.6516	9.21249	22.0907	15.8719	12.7283	12.4817	12.1283	12.3494			14.9356	20.7402	8.42803	14.5841	12.3588	12.9827	13.6364	13.456
	112.732	17.18	23.1939	10.8215	17.0077	13.1186	10.5943	11.978	11.8515			14.9497	8.52067	21.3787	15.2051	12.4062	12.2839	11.7193	11.552			14.6146	20.4007	8.10436	14.2525	12.3385	12.8609	13.8213	13.4317
	112.793	17.6054	23.574	11.2171	17.3955	12.3459	10.4202	12.0747	11.5045			15.8135	9.39233	22.2346	16.0583	13.5106	13.4024	12.441	12.2477			13.3833	19.1739	6.8941	13.034	12.3904	12.9502	13.9771	12.9214
	112.854	16.0302	21.8899	9.54937	15.7196	13.3256	11.0141	14.0725	12.1809			16.2201	9.80743	22.6328	16.4138	13.6985	13.9313	11.8014	11.2388			13.9382	19.6826	7.4242	13.5534	11.9701	12.5742	13.3682	13.146
	112.915	16.7189	22.6015	10.2816	16.4416	13.9819	11.9604	14.4036	12.086			15.7743	9.36999	22.1785	16.0447	13.5675	13.6672	11.2671	11.7051			15.7667	21.5635	9.32158	15.4425	12.0572	12.6118	13.2941	12.9109
	112.976	17.5919	23.5833	11.2782	17.4307	13.785	10.5432	13.6196	10.4473			15.9312	9.53547	22.327	16.1927	13.0505	13.8083	11.9184	12.4175			16.1275	21.9839	9.75606	15.87	11.8755	12.3661	12.8372	12.4931
	113.037	16.3747	22.3058	10.0153	16.1606	14.3841	10.5377	14.1308	10.8419			15.9602	9.5733	22.3471	16.2394	12.483	13.2373	11.7925	12.3393			14.8378	20.6255	8.41516	14.5203	11.3887	11.8328	12.6665	12.0054
	113.098	17.1261	23.0637	10.7951	16.9294	13.0338	10.1906	13.6851	10.896			16.7336	10.3553	23.1118	16.978	12.3638	12.3079	12.2139	12.5957			15.0642	20.8046	8.61128	14.7079	11.1675	11.6729	12.1916	12.0741
	113.159	17.7583	23.7148	11.4583	17.5865	12.9967	8.93595	13.0232	11.1491			16.5516	10.18	22.9232	16.7977	12.9466	11.8652	10.7277	12.9376			14.0573	19.746	7.56666	13.6563	13.3663	13.971	14.292	14.2454
	113.22	15.8159	21.6305	9.39276	15.5116	12.989	8.54595	12.9703	10.4604			14.2852	7.92208	20.6483	14.6268	12.8592	12.7516	10.6919	11.5825			13.9414	19.6584	7.49808	13.5782	13.6037	14.1065	14.5945	14.4007
	113.281	16.2318	22.1408	9.92066	16.0307	12.6051	9.2742	11.7604	10.17			14.7032	8.35038	21.0561	14.9736	12.9	13.6268	11.8086	12.8704			14.381	20.1456	8.00184	14.0738	13.036	13.4337	14.2875	13.4495
	113.342	16.4781	22.3198	10.1171	16.2184	11.7302	10.9642	11.3665	10.7968			15.0815	8.73634	21.4266	15.4224	13.0764	12.4978	11.8169	13.1632			14.6142	20.3232	8.1957	14.2594	12.7653	13.1772	13.775	13.1973
	113.403	16.9814	22.9159	10.729	16.8224	9.22406	12.6467	10.1644	11.0622			15.1691	8.83335	21.5049	15.4401	12.9268	12.0255	12.0266	12.4106			13.7563	19.4751	7.36537	13.4203	12.3465	12.872	13.813	13.308
	113.464	16.3054	22.1877	10.0184	16.103	11.4435	11.7126	11.6324	11.2545			15.5521	9.22395	21.8802	15.8116	12.806	12.3572	11.3789	11.7995			13.9182	19.5505	7.46015	13.5053	12.3742	12.9775	13.8144	13.501
	113.525	17.349	23.2338	11.083	17.1584	13.564	11.186	13.6753	11.4807			15.9905	9.67125	22.3097	16.2412	12.7351	12.5273	11.9643	12.8715			14.7001	20.4285	8.35585	14.3922	12.1203	12.5184	13.1809	12.9056
	113.586	16.7654	22.6633	10.5246	16.594	12.8612	11.218	13.71	10.5062			16.1478	9.83725	22.4583	16.3673	12.0454	11.9767	11.7417	12.3659			14.6677	20.3932	8.33592	14.3645	12.3371	12.9179	13.3543	13.185
	113.647	16.2476	22.048	9.93374	15.9909	13.2318	10.3664	14.0752	11.1778			16.6601	10.3581	22.9622	16.9252	12.5077	12.0268	10.9639	11.8681			15.1718	20.8987	8.86007	14.8794	12.8981	13.5057	14.0384	13.3372
	113.708	17.6177	23.5419	11.4396	17.4908	13.2517	9.43549	13.5696	10.8527			16.4631	10.1688	22.7574	16.7064	13.6955	12.785	11.7397	11.8945			14.4832	20.1852	8.16062	14.1729	13.8124	14.2333	14.9462	14.5714
	113.77	16.4467	22.2929	10.2065	16.2497	13.194	10.8414	13.4697	11.1698			16.0933	9.80749	22.3791	16.2973	12.984	12.7529	11.0209	11.6772			14.3391	20.0153	8.01047	14.0129	14.4832	15.0353	15.577	14.7989
	113.831	15.7708	21.5568	9.49047	15.5236	12.0951	12.0223	11.827	11.3379			15.5124	9.23509	21.7897	15.7713	12.28	12.0825	11.4509	11.3658			15.4253	21.1223	9.13098	15.1266	13.0846	13.4426	14.5355	14.1225
	113.892	16.5446	22.2879	10.2395	16.2637	12.09	12.1127	11.7924	11.0654			15.4115	9.14317	21.6798	15.7371	11.8891	11.5399	10.897	10.9547			13.6183	19.2383	7.26149	13.2499	12.8216	13.3059	14.4161	13.6457
	113.953	17.1502	22.9183	10.884	16.9011	11.6907	10.7906	11.9378	10.8158			16.7035	10.4447	22.9622	16.8948	11.5852	11.7124	10.7579	11.6875			12.8374	18.4294	6.47161	12.4505	12.7253	13.2797	13.7482	13.2431
	114.014	16.1869	21.9472	9.93159	15.9394	12.1695	10.1131	12.0045	10.5828			16.7491	10.4971	23.0011	16.9658	11.2552	11.7216	10.907	10.2527			13.9226	19.5043	7.56588	13.5351	12.5569	13.1013	13.3959	13.6728
	114.075	16.5746	22.3082	10.3092	16.3087	13.8174	10.8049	13.5973	11.5359			15.7861	9.54329	22.0288	16.068	11.3171	10.8841	9.11793	10.6783			13.9989	19.6252	7.70278	13.664	12.4257	12.9038	13.7975	13.2713
	114.136	16.2132	21.9498	9.9681	15.9589	13.4245	11.1454	13.583	12.2243			15.681	9.44682	21.9152	15.973	11.52	10.5602	10.5403	12.3841			13.7682	19.3898	7.48538	13.4376	11.858	12.2952	12.9401	12.3289
	114.197	14.9942	20.6559	8.69133	14.6736	12.9429	10.444	12.8326	11.5326			15.5277	9.30178	21.7536	15.7737	12.3241	11.9539	11.6108	12.6324			13.7327	19.2746	7.38968	13.3321	11.045	11.6132	12.3198	11.973
	114.258	15.2379	20.8662	8.92154	14.8939	11.9338	9.25353	12.2991	11.0333			15.9514	9.73487	22.1679	16.1538	12.7892	12.2442	11.7189	11.0411			15.2267	20.9069	9.03757	14.9723	11.6085	12.0409	12.9985	12.3717
	114.319	16.2795	22.0344	10.1069	16.0706	12.4427	9.08125	12.2159	10.6931			16.1931	9.98438	22.4017	16.3965	12.035	11.7082	10.2347	9.97559			15.0056	20.5697	8.7168	14.6433	12.1081	12.5583	13.0048	12.509
	114.38	16.7419	22.4351	10.5216	16.4783	12.1096	9.31654	12.6289	10.9175			15.2018	9.00275	21.4008	15.5048	11.9469	11.7656	9.3004	10.9274			14.8039	20.3494	8.51399	14.4317	13.2862	13.739	14.5008	13.6924
	114.441	17.0384	22.7837	10.8873	16.8355	12.2818	10.3064	12.2156	11.3145			16.0802	9.88907	22.2713	16.2959	12.3573	12.3293	10.3443	11.7507			13.7778	19.3412	7.52257	13.4319	13.6411	14.2064	14.7588	14.2792
	114.502	16.7597	22.467	10.5858	16.5264	12.6137	9.88527	11.9344	9.80224			15.8145	9.63265	21.9964	16.1174	12.259	12.046	11.0003	12.2345			14.4762	20.0536	8.25402	14.1538	12.3798	12.8253	14.0111	13.0133
	114.563	15.6361	21.2871	9.4223	15.3547	12.3534	9.55388	12.6037	9.75044			17.1167	10.9428	23.2906	17.2983	12.1668	12.737	10.2991	11.9427			14.7636	20.3384	8.55471	14.4466	12.0978	12.7169	13.4771	12.8328
	114.624	15.5374	21.1326	9.28958	15.2111	13.0139	10.2319	12.6	10.5257			16.0452	9.87893	22.2115	16.3144	12.3025	12.5943	10.0122	10.6209			14.1252	19.6658	7.89823	13.782	13.2154	13.5555	14.1719	13.8187
	114.685	16.2844	21.9693	10.1426	16.0559	12.1316	10.899	11.2281	10.8206			16.1437	9.98733	22.3	16.4088	11.6605	12.2911	10.9565	12.2924			12.9604	18.4386	6.69057	12.5646	12.7861	13.374	14.2955	13.8663
	114.746	15.6992	21.2803	9.46994	15.3751	13.0552	9.99776	12.5717	10.366			16.2627	10.1138	22.4116	16.4905	11.7645	11.5823	10.7254	11.6092			13.7671	19.2532	7.52402	13.3886	12.9242	13.4271	14.3409	13.8145
	114.807	16.2424	21.876	10.0853	15.9807	13.0667	10.2521	12.7231	10.5284			14.0932	7.95237	20.2339	14.4672	12.0129	12.3427	10.6639	11.1398			13.7704	19.206	7.49276	13.3494	11.932	12.5843	13.2048	12.8009
	114.868	16.6375	22.2861	10.5101	16.3981	12.5269	9.824	12.2864	10.7225			14.5769	8.4473	20.7065	14.9169	12.184	11.879	10.2196	11.8801			14.4685	19.9359	8.23844	14.0872	11.8781	12.4961	13.0447	12.4276
	114.929	15.2321	20.7634	9.00333	14.8834	12.4108	10.3132	12.3072	11.1251			15.2197	9.0969	21.3426	15.5272	13.2866	11.9783	10.7939	12.1898			14.4505	19.938	8.25588	14.0969	13.0676	13.668	14.1601	13.9832
	114.99	15.9631	21.5572	9.819	15.6881	12.9519	10.7037	13.4702	11.3019			14.6415	8.52867	20.7542	14.9623	13.0701	12.3065	11.4707	11.8186			14.6995	20.1667	8.50163	14.3342	12.7057	13.1661	13.8311	13.361
	115.051	16.6336	22.2939	10.5703	16.4321	12.6698	11.0197	13.4672	11.3689			14.9676	8.86216	21.073	15.2781	12.438	11.0819	10.9723	11.3379			14.6379	20.1054	8.45791	14.2817	11.252	11.9054	12.3462	12.2065
	115.112	15.752	21.3207	9.61538	15.468	11.4382	10.2004	11.5976	10.6689			14.8247	8.729	20.9204	15.1324	11.6601	10.7062	10.7414	11.5401			14.0147	19.4783	7.8489	13.6636	12.1907	12.8079	13.4843	13.2053
	115.173	16.7904	22.4397	10.7519	16.5958	12.1013	9.51261	12.6804	11.643			15.0627	8.9751	21.1503	15.3536	11.9517	11.248	10.6423	11.874			14.1794	19.5913	7.98179	13.7866	11.64	12.2297	12.8049	12.4099
	115.234	15.9025	21.4971	9.82513	15.6611	12.5449	9.05776	12.5571	12.1456			15.0555	8.97654	21.1344	15.3123	12.7993	12.3867	11.9249	11.6673			14.8453	20.2694	8.67624	14.4728	12.1665	12.5647	13.3231	12.6604
	115.295	16.1779	21.7425	10.0886	15.9155	12.0392	8.65303	11.8281	10.8114			15.1369	9.06711	21.2066	15.4749	12.3768	12.7042	10.6273	10.3948			14.8054	20.2198	8.64296	14.4314	11.8291	12.4408	13.4783	12.2404
	115.356	15.4459	20.9737	9.33614	15.1549	11.9055	8.95532	12.1848	10.9405			15.5589	9.49758	21.6201	15.7894	11.8458	11.6565	9.03931	10.0885			14.632	20.0394	8.48056	14.26	12.3231	12.8431	13.6682	13.1737
	115.417	15.9991	21.5367	9.91838	15.7276	12.0127	9.80134	12.0744	10.6655			15.3246	9.27151	21.3777	15.6238	12.9496	12.4299	9.39628	11.0568			14.0524	19.4411	7.8978	13.6694	11.8979	12.3731	13.395	12.5022
	115.479	15.5584	21.0679	9.46562	15.2668	11.505	9.92889	11.1914	11.0959			15.0112	8.96666	21.0557	15.2702	12.5962	12.6333	9.7556	10.7006			13.0927	18.4813	6.95858	12.72	11.2398	11.745	12.7656	11.8524
	115.54	15.7232	21.2484	9.6632	15.4558	11.9459	8.55983	11.2863	10.2479			14.5946	8.55945	20.6298	14.8852	11.2878	10.6449	9.67615	10.2558			15.2251	20.6603	9.15554	14.9079	11.6433	12.3435	13.0751	12.1735
	115.601	13.8995	19.2622	7.69286	13.4775	11.759	8.69835	10.7845	11.0874			14.9143	8.88784	20.9407	15.2164	11.9612	10.6504	9.63784	10.5023			15.4058	20.8261	9.33627	15.0812	12.8027	13.256	14.1305	13.8858
	115.662	14.4171	19.829	8.28202	14.0555	11.169	8.44233	11.1014	11.1109			14.3128	8.29487	20.3307	14.6357	12.4825	10.7118	9.93088	10.338			14.3867	19.7985	8.32486	14.0617	13.8018	14.2835	14.7679	14.7189
	115.723	15.5779	21.0479	9.51683	15.2824	13.1309	9.39896	12.5047	10.807			15.7901	9.78188	21.7984	16.0113	12.1821	11.3155	10.5909	11.1845			13.6186	18.9488	7.49537	13.2221	12.7132	13.1106	13.6952	13.4115
	115.784	15.2842	20.7414	9.22717	14.9843	12.0374	8.99556	11.7959	9.23038			15.7556	9.7543	21.7569	15.9989	11.5302	11.1994	10.3974	11.6489			14.1117	19.4863	8.04862	13.7675	10.5462	11.1413	11.9927	11.635
	115.845	16.1324	21.6123	10.1178	15.8651	11.5476	9.26597	12.3848	9.96347			15.0769	9.08525	21.0685	15.4178	13.5526	13.2939	10.9093	10.9008			13.0493	18.3179	6.89746	12.6077	11.381	11.9927	12.5353	12.4021
	115.906	16.4718	21.9665	10.4851	16.2258	12.4415	9.11795	12.3047	10.6075			14.5247	8.54167	20.5077	14.875	13.4556	13.0991	10.0653	9.28942			14.0741	19.4315	8.03106	13.7313	11.3632	12.0611	12.7902	12.156
	115.967	14.2604	19.6542	8.19005	13.9221	12.7493	9.21977	11.8396	10.3513			14.7443	8.77032	20.7183	15.0995	11.309	10.6103	10.4078	10.5296			14.6019	19.9318	8.54573	14.2388	11.1903	11.806	12.6929	11.8278
	116.028	14.8124	20.2301	8.78866	14.5093	12.103	10.4567	10.7309	11.0603			14.339	8.37279	20.3052	14.709	11.7092	10.0247	10.6998	10.9957			14.2639	19.6377	8.27177	13.9547	11.8714	12.3156	12.974	12.892
	116.089	16.7121	22.2377	10.8115	16.5246	11.0494	10.8953	11.1053	10.4286			14.8175	8.86178	20.7732	15.1588	12.6164	11.6201	10.0115	11.9633			14.1017	19.4143	8.06344	13.7389	11.9454	12.6379	12.9061	12.4026
	116.15	16.4222	21.8581	10.4473	16.1527	11.8562	10.768	11.8604	10.3441			15.1019	9.153	21.0508	15.3516	12.2331	11.6342	10.5951	11.9615			13.6523	18.9595	7.62819	13.2938	11.443	11.9923	13.2075	12.5073
	116.211	15.7438	21.1624	9.77122	15.4668	12.1908	10.837	11.9206	10.7853			14.2716	8.33282	20.2104	14.5708	12.7797	11.3509	11.0127	11.9027			13.7754	19.0407	7.72682	13.3837	11.4284	11.9559	12.8137	12.2903
	116.272	15.6057	21.0569	9.68214	15.3695	10.9225	10.5103	10.7964	10.6106			14.5284	8.59878	20.4579	14.8386	13.3398	11.876	10.6983	10.9181			14.4571	19.7172	8.42127	14.0692	10.4179	11.1098	11.9028	11.4562
	116.333	15.7273	21.1454	9.78807	15.4667	11.8987	8.0849	11.8594	9.91196			15.895	9.97414	21.8159	16.1352	11.9638	11.599	9.51199	9.47703			13.9614	19.207	7.9267	13.5669	10.672	11.3009	12.51	11.4572
	116.394	15.0012	20.3034	8.96673	14.6351	12.9195	9.07903	13.1981	9.72042			16.0698	10.1564	21.9832	16.3117	11.5917	12.2567	10.0732	10.7282			14.2495	19.5669	8.30749	13.9372	10.6862	11.2918	12.3724	11.8825
	116.455	17.5802	23.0771	11.757	17.4171	11.5177	10.1047	12.0179	9.75709			14.8229	8.91785	20.7279	15.1638	11.9099	11.607	9.83563	11.4746			14.4252	19.748	8.50335	14.1257	10.7085	11.3844	11.8685	11.2719
	116.516	16.345	21.7218	10.4152	16.0685	12.3062	10.4154	12.2535	10.7139			14.0277	8.13269	19.9227	14.3937	11.4883	10.9209	9.09883	11.2625			13.7841	19.0046	7.77887	13.3917	11.319	11.9574	12.8631	12.4091
	116.577	15.2452	20.5384	9.25344	14.8959	12.0543	10.4562	12.3096	9.36917			14.1535	8.26771	20.0393	14.5432	12.9393	12.3494	9.76648	10.9482			13.805	19.0269	7.8187	13.4228	11.0603	11.5075	12.4853	11.9255
	116.638	15.6388	21.0257	9.75491	15.3903	10.7209	10.4996	11.5767	9.67739			15.0301	9.15276	20.9075	15.2999	11.8383	12.2817	9.11768	9.49919			14.168	19.3697	8.17909	13.7744	12.175	12.7526	13.2839	13.1286
	116.699	13.968	19.2449	7.99285	13.6189	11.1778	10.0912	11.8033	10.2207			14.6105	8.7415	20.4795	14.9136	10.4084	10.9309	9.9763	10.0032			14.3757	19.6384	8.46468	14.0515	12.6996	13.123	13.4969	13.527
	116.76	14.9778	20.2808	9.05018	14.6655	11.2378	9.31732	11.5714	10.8674			13.3037	7.44228	19.1652	13.6682	10.5935	11.1625	11.2647	10.5483			13.4293	18.6328	7.47544	13.0541	11.7153	12.2376	13.0045	12.6468
	116.821	15.2287	20.4835	9.26652	14.875	10.614	10.4678	10.431	10.6315			12.4094	6.55924	18.2595	12.8778	10.1523	11.1177	10.7499	10.5243			13.8019	18.9916	7.85369	13.4226	10.8793	11.4187	12.0681	12.0799
	116.882	15.4144	20.7515	9.55624	15.1539	12.7554	10.2475	12.9207	10.7271			14.6689	8.82754	20.5102	15.0252	10.988	11.5133	9.53359	10.1952			13.1374	18.2784	7.15593	12.7172	11.5041	11.9848	12.7082	12.2581
	116.943	15.8577	21.197	10.0149	15.6059	12.7065	8.49631	13.0839	10.7265			14.444	8.61028	20.2778	14.7641	12.2704	11.7522	9.199	10.5663			12.4678	17.5854	6.48409	12.0348	12.2343	12.71	13.5354	13.3733
	117.004	14.1246	19.3159	8.15246	13.7341	10.5481	9.46357	11.0725	10.3956			14.6285	8.80429	20.4527	14.9731	11.9874	10.6745	8.76916	10.8596			13.5294	18.6646	7.58097	13.1228	11.6573	12.3225	13.0074	12.5399
	117.065	14.9066	20.1973	9.05442	14.6259	11.348	9.92509	11.8445	10.5027			15.0363	9.22104	20.8514	15.3488	12.6693	13.1067	10.2852	10.3545			13.2606	18.4329	7.36483	12.8989	9.80015	10.4464	11.5728	10.4616
	117.126	14.8258	20.0484	8.9202	14.4843	12.2227	9.94872	12.6767	11.9503			15.0673	9.26029	20.8743	15.3291	12.8005	12.6375	11.5826	11.0016			12.8114	17.9364	6.88788	12.4121	11.2666	11.848	12.2788	11.9619
	117.188	15.021	20.2657	9.15897	14.7123	11.224	8.42991	12.2576	10.38			14.8716	9.07384	20.6694	15.1312	12.3756	12.2021	11.4443	11.8005			12.7041	17.7894	6.75638	12.2729	11.0074	11.6875	12.2362	11.9987
	117.249	16.5442	21.8753	10.7853	16.3303	10.7495	7.89654	11.5414	10.0522			14.2377	8.44858	20.0268	14.5561	11.9297	12.5079	11.2241	12.2398			12.3794	17.404	6.39211	11.898	11.6295	12.1426	13.1613	12.2816
	117.31	16.3812	21.7065	10.6312	16.1689	11.1865	8.23192	11.396	10.6278			14.2266	8.44695	20.0062	14.5765	10.7236	11.2454	10.525	9.40843			13.1078	18.1593	7.16252	12.6609	11.1696	11.8437	12.3829	11.6333
	117.371	15.5484	20.8027	9.74752	15.2751	11.4184	7.24613	11.1692	9.24026			14.5505	8.77914	20.3219	14.8823	10.9335	11.0112	9.14454	9.89418			11.4976	16.4581	5.4758	10.967	10.0048	10.6778	11.1706	11.2175
	117.432	15.3402	20.517	9.47675	14.9969	11.0459	8.82036	10.4828	10.4771			13.8044	8.04185	19.567	14.2038	12.2876	12.333	9.58744	10.5644			10.8854	15.8084	4.85017	10.3293	10.315	10.9319	11.714	11.1958
	117.493	14.8978	20.0661	9.04694	14.5565	12.4186	9.3023	12.603	11.028			13.4074	7.65348	19.1613	13.8144	12.7958	13.3302	10.0381	9.31144			12.0322	17.0715	6.13024	11.6009	9.93746	10.6341	11.1675	10.5919
	117.554	15.4489	20.6077	9.6051	15.1064	12.8233	10.3711	12.4398	10.3555			12.0457	6.30205	17.7894	12.4875	11.0251	11.3395	8.98927	7.95421			13.5314	18.5738	7.65192	13.1129	11.1319	11.8423	12.5378	12.3235
	117.615	14.9468	20.17	9.18551	14.6777	13.3011	9.6905	12.4292	9.01005			14.1718	8.43742	19.9061	14.5499	10.979	10.7371	8.18238	8.98445			14.0344	19.0786	8.17182	13.6252	11.3019	11.9258	12.6934	12.3352
	117.676	15.4714	20.6674	9.70061	15.184	13.2673	10.2571	13.1344	10.6791			13.5447	7.81732	19.2721	13.8915	11.1011	11.2624	10.213	9.71687			13.6863	18.7148	7.82502	13.2699	10.4781	11.2044	11.8346	11.0539
	117.737	14.1448	19.2647	8.31381	13.7893	13.4837	10.5997	13.6799	11.7979			13.6642	7.94708	19.3813	14.0087	11.684	11.3562	10.2617	9.36629			13.2036	18.2331	7.35952	12.7963	10.7066	11.1756	12.2297	11.4288
	117.798	14.3999	19.5616	8.63335	14.0975	12.1877	11.2499	12.6505	11.2433			13.4132	7.70366	19.1227	13.7628	12.9978	11.6377	10.5119	10.4604			11.9522	16.9258	6.07033	11.4981	10.1309	10.8594	11.8619	11.1537
	117.859	15.6645	20.8034	9.89208	15.3477	11.7101	10.4442	11.8456	10.604			13.2889	7.5889	18.9889	13.6258	12.1381	11.5033	11.211	10.4399			12.3257	17.2639	6.43044	11.8472	10.0573	10.808	11.4877	10.8149
	117.92	16.0595	21.1992	10.3047	15.752	10.7151	9.41248	10.1524	9.93592			12.418	6.72629	18.1096	12.8087	10.7122	10.6723	11.1494	10.9706			13.7744	18.7672	7.95111	13.3592	11.1238	11.8248	12.1566	11.8745
	117.981	15.0532	20.1309	9.25159	14.6912	10.9051	8.3996	11.2317	10.2048			12.8804	7.19953	18.5613	13.2852	11.8371	11.4868	11.1741	11.6267			13.3303	18.285	7.48606	12.8856	10.6903	11.1623	12.168	11.3615
	118.042	14.946	20.0146	9.15533	14.5849	11.138	8.12636	11.1751	9.71601			13.7662	8.09342	19.439	14.153	9.76739	11.0787	10.2604	11.6398			13.7303	18.7822	8.0026	13.3924	10.0992	10.7718	11.4208	11.1434
	118.103	14.9085	19.9905	9.15055	14.5705	12.8519	9.8552	12.1159	10.1101			14.8259	9.16257	20.4891	15.1059	10.7343	10.4783	9.98581	10.8231			13.9121	18.9218	8.15766	13.5397	10.0121	10.7417	11.5633	10.7751
	118.164	15.4188	20.5007	9.67618	15.0884	10.6562	8.69828	10.1215	9.74105			15.4094	9.75489	21.0639	15.7095	11.2209	10.4156	11.3993	11.1239			14.0705	19.1019	8.3576	13.7298	11.2264	11.6869	12.6732	12.3469
	118.225	14.8362	19.9218	9.11637	14.5191	11.4527	10.5171	11.2877	10.1437			15.8986	10.2525	21.5446	16.1449	11.5694	11.3686	9.30417	9.2409			14.4088	19.4289	8.69931	14.0641	11.6266	12.2694	12.8657	12.7075
	118.286	14.1976	19.2584	8.47069	13.8645	12.7259	9.65371	12.2468	10.5265			15.2132	9.57602	20.8503	15.5445	11.9852	11.5105	8.69097	9.21439			14.5091	19.532	8.82368	14.1779	11.1623	11.6109	12.6198	12.2754
	118.347	15.5264	20.5703	9.80288	15.1866	11.4251	9.79569	11.6419	9.97621			15.2443	9.61635	20.8721	15.5028	11.5305	9.6877	8.67116	8.50324			15.4321	20.4785	9.78584	15.1322	10.8134	11.2845	12.0297	11.281
	118.408	15.5507	20.5933	9.8404	15.2168	10.6153	10.1813	11.2568	10.5083			14.6843	9.06484	20.3038	14.9971	11.6867	10.4627	10.835	10.8013			14.388	19.4173	8.7409	14.0791	11.3942	11.9765	12.7312	12.3419
	118.469	14.9204	20.0097	9.27596	14.6428	11.2166	9.46441	11.6262	10.9608			14.1024	8.49275	19.712	14.489	13.092	12.4901	10.6558	11.1801			12.8273	17.7236	7.06633	12.3949	10.4705	11.092	11.9283	10.9819
	118.53	14.0428	19.0852	8.36963	13.7274	11.3083	9.17852	11.3444	11.3337			14.7736	9.17286	20.3744	15.0819	11.9629	11.2451	9.39584	9.36531			13.2456	18.1194	7.48336	12.8014	10.8757	11.5143	12.0912	11.853
	118.591	14.2845	19.2973	8.60066	13.949	11.6455	10.0968	12.1973	10.9883			14.067	8.47436	19.6596	14.4607	11.8562	11.2021	9.67113	10.3301			12.8186	17.6466	7.02502	12.3358	12.6024	12.9897	13.5237	13.6464
	118.652	15.0185	19.9984	9.32203	14.6602	11.1289	10.1744	11.8938	10.8592			12.7044	7.12132	18.2874	13.1005	10.5941	10.9544	10.6748	10.8649			12.267	17.0617	6.46236	11.762	11.8839	12.2973	13.3747	13.0413
	118.713	16.2288	21.337	10.6771	16.007	10.4514	9.21877	10.5193	9.8517			13.6148	8.04245	19.187	14.02	11.8884	11.5534	9.15287	10.3055			12.9885	17.8424	7.25736	12.5499	11.4715	11.9381	12.873	12.5355
	118.774	15.9362	20.9475	10.3023	15.6249	10.8218	9.13999	10.8648	10.3798			14.6477	9.08315	20.2122	14.9431	11.6668	11.5401	8.269	9.49242			11.3331	16.1191	5.55294	10.836	11.444	11.9858	12.4302	12.0283
	118.835	15.1876	20.232	9.60812	14.92	11.7114	9.23951	11.4848	10.4663			15.2538	9.698	20.8095	15.5528	11.8828	10.4656	9.79091	11.4603			12.879	17.6917	7.146	12.4189	11.6433	12.3249	13.3085	12.1873
	118.896	15.9004	20.8841	10.2771	15.5806	10.2549	9.72977	10.3873	9.87579			13.9151	8.3669	19.4633	14.2257	13.2838	11.2653	10.734	11.4769			13.2042	18.0449	7.517	12.781	11.0035	11.6048	12.4711	11.927
	118.958	14.839	19.8085	9.21943	14.5139	10.0385	8.70415	9.23046	9.66385			13.2744	7.73812	18.8107	13.6755	11.8883	11.7808	10.7284	11.3264			13.9079	18.8109	8.3014	13.5562	11.7805	12.3769	13.046	12.5924
	119.019	15.6383	20.6215	10.053	15.3373	11.0162	8.61929	10.5197	10.4037			14.4317	8.90347	19.9599	14.7831	11.0816	11.1235	10.7999	10.9151			14.2749	19.1469	8.65364	13.9003	11.3615	11.904	12.9316	12.2855
	119.08	15.3354	20.3163	9.76399	15.0402	10.4166	7.98221	10.33	9.58546			15.0003	9.48208	20.5185	15.3185	12.2218	11.3697	9.22029	9.87426			13.8193	18.6585	8.18222	13.4203	11.3457	11.8772	12.7629	12.0253
	119.141	15.802	20.8192	10.2856	15.5524	11.9072	6.97211	11.9957	8.72526			15.3309	9.8199	20.8419	15.6332	12.4309	11.4422	9.54272	9.51881			12.768	17.5807	7.12102	12.3509	11.156	11.7359	12.6107	11.8746
	119.202	15.0915	20.0374	9.51987	14.7786	12.2105	8.42439	12.6917	10.8773			14.3999	8.89776	19.902	14.7408	11.9731	12.0029	10.67	10.1775			11.9165	16.7073	6.27055	11.4889	10.4975	11.1325	11.8886	11.1968
	119.263	15.4135	20.3377	9.84096	15.0893	11.669	10.6403	11.9303	11.4888			14.2238	8.73228	19.7152	14.5903	11.8506	11.9384	11.7273	11.9659			11.9047	16.6409	6.22071	11.4308	10.6347	11.2696	12.0695	11.3583
	119.324	14.9592	19.9093	9.42721	14.6683	11.0554	10.068	11.1159	10.1974			15.1844	9.70122	20.6675	15.4628	10.0323	10.1509	10.0883	10.7073			12.2819	17.0081	6.60841	11.8082	11.9533	12.5555	13.523	12.9972
	119.385	15.6701	20.634	10.1743	15.4041	10.1191	8.89141	10.8277	9.82652			14.2845	8.81013	19.7588	14.5747	9.06743	9.75989	9.07409	9.41889			12.5449	17.3221	6.93905	12.1306	11.8598	12.2919	13.0901	12.6394
	119.446	14.5953	19.4991	9.05002	14.2745	10.7081	9.16117	11.2792	9.82725			13.6237	8.15901	19.0883	13.9955	9.87195	10.7414	9.31406	10.3738			13.1099	17.8629	7.49756	12.6802	10.7418	11.2509	11.9517	11.3383
	119.507	12.7035	17.4783	7.05544	12.2669	10.8206	8.39556	11.7139	10.0436			14.199	8.74362	19.6544	14.5562	10.8613	11.3585	8.75922	10.6717			12.372	17.141	6.79296	11.967	11.5062	11.9519	12.5363	12.3434
	119.568	14.0956	18.9357	8.52836	13.732	11.2571	9.19355	11.4738	10.7245			14.5435	9.0971	19.9899	14.8226	10.2208	10.0244	10.1068	10.0429			13.3269	18.0406	7.71238	12.8765	11.2792	11.8453	12.618	11.9207
	119.629	12.924	17.6506	7.26089	12.4557	11.9243	9.11452	11.16	10.1313			14.5231	9.08516	19.9611	14.8749	10.6855	10.2088	10.5611	10.462			13.6305	18.4013	8.09076	13.246	10.2596	10.7643	11.444	10.9146
	119.69	12.6422	17.3929	7.02492	12.2089	11.3788	7.58933	10.5939	10.2115			13.7568	8.32856	19.185	14.1387	11.8641	11.6233	9.12528	10.0786			13.4042	18.1307	7.8376	12.9842	10.3119	10.8486	11.8091	11.167
	119.751	14.5134	19.3401	8.99051	14.1653	10.7003	7.84728	10.3363	10.0132			13.7224	8.30324	19.1416	14.1022	10.6804	10.5403	8.10964	9.23902			12.4264	17.1112	6.83563	11.9734	10.8706	11.3577	12.2837	11.4762
	119.812	13.6734	18.4893	8.15258	13.3209	11.004	8.53557	10.5749	9.20174			13.9262	8.51681	19.3355	14.2772	9.89067	9.39541	9.63479	10.7307			12.2923	16.9326	6.67604	11.8043	10.322	10.9046	11.9547	10.9949
	119.873	13.4062	18.1447	7.83343	12.9891	11.0236	8.38983	10.4531	8.63673			13.068	7.6655	18.4705	13.4357	12.315	10.8849	10.1833	10.9666			12.14	16.7807	6.54487	11.6628	10.4344	11.1724	12.2032	11.0409
	119.934	15.9473	20.8204	10.5252	15.6728	11.7394	7.57275	10.9966	7.81649			12.6849	7.29422	18.0755	13.0713	12.1771	10.6792	10.2127	9.81409			12.9416	17.5849	7.3692	12.477	11.2744	11.7121	12.5267	12.4788
	119.995	15.5707	20.3894	10.1083	15.2488	11.6164	7.95258	11.6129	7.90316			13.7646	8.38186	19.1473	14.1313	11.4662	9.79493	9.62375	8.62176			14.0606	18.8199	8.62088	13.7204	9.91254	10.5751	11.3924	10.4927

## Sheet: Fig. 1e
Theta PSD(dB)
	Occluded LED	40 Hz LED	Random LED
	48.7345	48.9822	47.4807
	49.8142	47.9746	48.7768
	43.8713	42.7228	43.0744
	40.2424	42.1658	41.1236
	43.544	32.8266	42.176
	34.6493	40.5936	42.3305

## Sheet: Fig. 1f
40 Hz PSD(dB)
	Occluded LED	40 Hz LED	Random LED
	38.3802	45.0315	34.0567
	39.3008	57.84	34.7301
	33.4828	43.8401	32.5176
	27.0039	36.082	31.9532
	33.2767	35.7106	32.2248
	27.4064	34.0985	32.4611

## Sheet: Fig. 1g
High Gamma PSD(dB)
	Occluded LED	40 Hz LED	Random LED
	21.4453	20.9692	17.9381
	21.4667	20.9706	17.7772
	16.449	16.7338	16.7888
	13.2014	16.5369	17.0966
	16.5141	14.7659	17.5845
	14.5408	15.1271	17.3452

## Sheet: Fig. 1i
Theta Power (a.u.)
	Sham	Sham+LED	2VO	2VO+LED
	0.0110231	0.0078682	0.0161109	0.0139454
	0.0151089	0.00972164	0.0101535	0.0105169
	0.00223719	0.00918541	0.00517909	0.0102238
	0.0031454	0.00678556	0.0045187	0.00675769
	0.00394148	0.00455766	0.00430543	0.00395761
		0.00475436	0.00052038	0.00445509
			0.00538571	0.00388951
				0.00529747

## Sheet: Fig. 1j
Low Gamma Power (a.u.)
	Sham	Sham+LED	2VO	2VO+LED
	0.00323384	0.0029467	0.00196732	0.00431891
	0.00408735	0.00277487	0.00179321	0.00398279
	0.00311236	0.00173469	0.00193501	0.00580938
	0.00355123	0.0048835	0.00200727	0.00490509
	0.00249	0.00441196	0.00227	0.00792723
		0.00512	0.00038114	0.00759
			0.00039815	0.00256485
				0.00265957

## Sheet: Fig. 1k
High Gamma Power (a.u.)
	Sham	Sham+LED	2VO	2VO+LED
	0.0022709	0.00073109	0.00086409	0.0025556
	0.00211976	0.00089425	0.00068428	0.00263629
	0.00214482	0.00107437	0.00067546	0.00234477
	0.00047768	0.00265686	0.00321949	0.001448
	0.00047516	0.00222418	0.00237278	0.00246091
		0.00198659	0.00028602	0.00125539
			0.00029059	0.00120247
				0.00132718

[truncated: 92 more sheets: Fig. 1l, Fig. 1m, Fig. 1o, Fig. 1p, Fig. 1q, Fig. 1r, Fig. 2c, Fig. 2d, Fig. 2e, Fig. 3b, Fig. 3c, Fig. 3d, Fig. 3e, Fig. 3f, Fig. 3g, Fig. 3h, Fig. 4a, Fig. 4b, Fig. 4d, Fig. 4e …]
